# Supplementary material for: MiR-128-3p – a gray eminence of the human central nervous system
Source: Mol Ther Nucleic Acids. 2024 Feb 6;35(1):102141. doi: 10.1016/j.omtn.2024.102141 (PMC10899074; doi:10.1016/j.omtn.2024.102141)
Supplement: Table S1. The table contains all datasets used to generate the Figures S1 and S2. [file mmc2.xlsx]

## Sheet: 1
miEAA - miRNA Enrichment and Annotation -- Analysis results
MiRNA/precursor	Category	Number significant subcategories	Subcategory
hsa-miR-128-1-5p	Chromosomal location (miRBase)	1	Chromosome 2
hsa-miR-128-1-5p	Conservation (miRBase)	1	Conserved in at least 5 species
hsa-miR-128-1-5p	Confidence (miRBase)	1	High confidence set
hsa-miR-128-1-5p	Seed family (miRBase)	1	GGGGCCG
hsa-miR-128-1-5p	Cell-type specific (Cellular microRNAome)	1	Neuroepithelial stem cell specific
hsa-miR-128-1-5p	Drugs (SM2miR)	1	1,2,6-Tri-O-galloyl-beta-D-glucopyranose
hsa-miR-128-1-5p	Tissue specific (isomiRdb)	1	cerebrospinal fluid specific
hsa-miR-128-1-5p	High confidence (MirGeneDB)	1	High confidence MirGeneDB
hsa-miR-128-1-5p	GO Cellular component (miRPathDB)	1	PcG protein complex
hsa-miR-128-1-5p	GO Molecular function (miRPathDB)	3	transcription regulatory region DNA binding; cadherin binding; E-box binding
hsa-miR-128-1-5p	Localization (RNALocate)	5	Nucleus; Exosome; Cytoplasm; Mitochondrion; microvesicle
hsa-miR-128-1-5p	Reactome (miRPathDB)	8	RHO GTPases activate CIT; Sema4D induced cell migration and growth-cone collapse; Circadian Clock; EPHA-mediated growth cone collapse; RHO GTPases Activate ROCKs; EPH-Ephrin signaling; Regulation of PTEN gene transcription; Oxidative Stress Induced Senescence
hsa-miR-128-1-5p	Diseases (MNDR)	32	Kidney chromophobe cancer; Pancreatic cancer; Biliary tract cancer; Colon adenocarcinoma; B cell acute lymphoblastic leukemia; Precursor cell lymphoblastic leukemia-lymphoma; Astrocytoma; Papillary renal cell carcinoma; West nile virus infection; Leukemia; Lung adenocarcinoma; Testicular germ cell cancer; Hepatocellular carcinoma; Carcinoma renal cell; Rectum adenocarcinoma; Thyroid carcinoma; T …
hsa-miR-128-1-5p	Target genes (miRTarBase)	72	EPHA2; MAP2K3; EFHD2; HAAO; DOT1L; E2F3; RPTN; CBX6; KHSRP; KDELR1; EN1; STX1A; DDI2; PER1; INO80E; SLC39A1; NLRP2; TOM1; ACIN1; RAI1; ACVRL1; MPRIP; HHLA3; WFIKKN2; DNMBP; TFAP2B; BAG5; NKX6-2; NFIX; NEUROD2; RNF40; CCDC71L; BMI1; TOR4A; RBM23; DPY19L1; IL21R; CARM1; FAM43A; SDK1; SKI; SNAI1; WNT3A; 2022-09-09 000000; ASCL5; SMYD5; HNRNPA0; ZBTB46; NDRG1; COLGALT1; STX4; RHOA; LIMS2; AP5Z1; BICD…
hsa-miR-128-1-5p	Pathways (KEGG)	109	Pathways of neurodegeneration - multiple diseases; Synaptic vesicle cycle; Neurotrophin signaling pathway; Nucleocytoplasmic transport; Salmonella infection; Axon guidance; Signaling pathways regulating pluripotency of stem cells; Human immunodeficiency virus 1 infection; PI3K-Akt signaling pathway; Cytokine-cytokine receptor interaction; Adherens junction; Pertussis; GnRH signaling pathway; Regu…
hsa-miR-128-1-5p	GO Biological process (miRPathDB)	224	skeletal muscle tissue development; modulation of chemical synaptic transmission; morphogenesis of an epithelium; neuron fate specification; nervous system development; Schwann cell differentiation; gene expression; negative regulation of cell fate commitment; neuron fate determination; response to transforming growth factor beta; muscle cell differentiation; regulation of proteasomal protein cat…
hsa-miR-128-1-5p	Annotations derived over miRTarBase (Gene Ontology)	748	mRNA 3-UTR AU-rich region binding GO0035925; positive regulation of long-term synaptic potentiation GO1900273; skeletal muscle myosin thick filament assembly GO0030241; protein retention in ER lumen GO0006621; zinc ion transmembrane transport GO0071577; sphingomyelin phosphodiesterase activator activity GO0016230; site of DNA damage GO0090734; cis-Golgi network GO0005801; regulation of small GTPa…
hsa-miR-128-1-5p	total number	1210	-
hsa-miR-128-2-5p	Chromosomal location (miRBase)	1	Chromosome 3
hsa-miR-128-2-5p	Conservation (miRBase)	1	Conserved in at least 5 species
hsa-miR-128-2-5p	Confidence (miRBase)	1	High confidence set
hsa-miR-128-2-5p	Seed family (miRBase)	1	GGGGCCG
hsa-miR-128-2-5p	Organs (miRWalk)	1	Lung
hsa-miR-128-2-5p	Cell-type specific (Cellular microRNAome)	1	Neural stem cell specific
hsa-miR-128-2-5p	Drugs (SM2miR)	1	1,2,6-Tri-O-galloyl-beta-D-glucopyranose
hsa-miR-128-2-5p	Tissue specific (isomiRdb)	1	liver specific
hsa-miR-128-2-5p	High confidence (MirGeneDB)	1	High confidence MirGeneDB
hsa-miR-128-2-5p	GO Molecular function (miRPathDB)	1	cadherin binding
hsa-miR-128-2-5p	Localization (RNALocate)	2	Nucleus; Exosome
hsa-miR-128-2-5p	Diseases (miRWalk)	5	Leukemia; Precursor Cell Lymphoblastic Leukemia-Lymphoma; Leukemia Lymphoid; Lung Neoplasms; Neoplasms
hsa-miR-128-2-5p	Reactome (miRPathDB)	6	RHO GTPases activate CIT; Sema4D induced cell migration and growth-cone collapse; Circadian Clock; EPHA-mediated growth cone collapse; RHO GTPases Activate ROCKs; EPH-Ephrin signaling
hsa-miR-128-2-5p	Diseases (MNDR)	8	Liver cancer; Esophageal cancer; Colon cancer; Liver neoplasms; Parkinson disease; Gastric cancer; Stomach cancer; Alzheimer disease
hsa-miR-128-2-5p	Target genes (miRTarBase)	68	EPHA2; MAP2K3; EFHD2; HAAO; DOT1L; RPTN; CBX6; KHSRP; KDELR1; EN1; STX1A; DDI2; PER1; INO80E; SLC39A1; NLRP2; TOM1; ACIN1; RAI1; ACVRL1; MPRIP; HHLA3; WFIKKN2; DNMBP; TFAP2B; BAG5; NKX6-2; NFIX; NEUROD2; RNF40; CCDC71L; TOR4A; RBM23; DPY19L1; IL21R; CARM1; FAM43A; SDK1; SKI; 2022-09-09 000000; ASCL5; SMYD5; HNRNPA0; ZBTB46; NDRG1; COLGALT1; STX4; RHOA; LIMS2; AP5Z1; BICDL1; CTDNEP1; GIPC1; GRAMD1…
hsa-miR-128-2-5p	GO Biological process (miRPathDB)	84	modulation of chemical synaptic transmission; neuron fate specification; nervous system development; neuron fate determination; response to transforming growth factor beta; regulation of cellular component organization; ameboidal-type cell migration; positive regulation of cell differentiation; ventral spinal cord development; muscle fiber development; lens morphogenesis in camera-type eye; spina…
hsa-miR-128-2-5p	Pathways (KEGG)	88	Pathways of neurodegeneration - multiple diseases; Synaptic vesicle cycle; Neurotrophin signaling pathway; Nucleocytoplasmic transport; Salmonella infection; Axon guidance; Human immunodeficiency virus 1 infection; PI3K-Akt signaling pathway; Cytokine-cytokine receptor interaction; Adherens junction; Pertussis; GnRH signaling pathway; Regulation of actin cytoskeleton; Proteoglycans in cancer; Lip…
hsa-miR-128-2-5p	Annotations derived over miRTarBase (Gene Ontology)	690	mRNA 3-UTR AU-rich region binding GO0035925; positive regulation of long-term synaptic potentiation GO1900273; skeletal muscle myosin thick filament assembly GO0030241; protein retention in ER lumen GO0006621; zinc ion transmembrane transport GO0071577; sphingomyelin phosphodiesterase activator activity GO0016230; site of DNA damage GO0090734; cis-Golgi network GO0005801; regulation of small GTPa…
hsa-miR-128-2-5p	total number	961	-
hsa-miR-128-3p	Conservation (miRBase)	1	Conserved in at least 5 species
hsa-miR-128-3p	Confidence (miRBase)	1	High confidence set
hsa-miR-128-3p	Seed family (miRBase)	1	CACAGUG
hsa-miR-128-3p	Cell-type specific (Atlas)	1	Neuronal stem cell
hsa-miR-128-3p	Cell-type specific (Cellular microRNAome)	1	Thymocyte CD4 CD8 specific
hsa-miR-128-3p	Tissue specific (isomiRdb)	1	bone marrow specific
hsa-miR-128-3p	High confidence (MirGeneDB)	1	High confidence MirGeneDB
hsa-miR-128-3p	isomiRs (isomiRdb)	1	alternative DROSHA processing
hsa-miR-128-3p	Reactome (miRPathDB)	1	Nephrin family interactions
hsa-miR-128-3p	exRNA forms (miRandola)	2	circulating; exosome
hsa-miR-128-3p	Chromosomal location (miRBase)	2	Chromosome 2; Chromosome 3
hsa-miR-128-3p	Gender/Age	4	positively correlated with age; upregulated in female; gender dependent; age dependent
hsa-miR-128-3p	Immune cells	5	CD3 expressed; CD14 expressed; CD19 expressed; CD56 expressed; CD15 expressed
hsa-miR-128-3p	Localization (RNALocate)	8	Nucleus; Microvesicle; Exosome; Circulating; Cytoplasm; Mitochondrion; exosome; microvesicle
hsa-miR-128-3p	GO Cellular component (miRPathDB)	10	nucleus; cell; intracellular membrane-bounded organelle; cytoplasm; cytoplasmic ribonucleoprotein granule; lysosomal membrane; nuclear lumen; nucleoplasm; intracellular organelle; cytoplasmic stress granule
hsa-miR-128-3p	Diseases (miRWalk)	11	Colitis; Leukemia; Neuroblastoma; Medulloblastoma; Glioblastoma; Breast Neoplasms; Precursor Cell Lymphoblastic Leukemia-Lymphoma; Necrosis; Leukemia Lymphoid; Neoplasms; Glioma
hsa-miR-128-3p	Drugs (SM2miR)	11	Gemcitabine; Goserelin; Arsenic trioxide; Iron-sulfates and Aluminum-sulfates; Medpor; 17beta-estradiol E2; Ginsenoside Rh2; Oxaliplatin L-OHP; Morphine; Enoxacin; 5-Fluorouracil
hsa-miR-128-3p	Organs (miRWalk)	12	Membranes; Colon; Stem Cells; Epithelial Cells; Nervous System; Brain; Neoplastic Stem Cells; Spinal Cord; Embryonic Stem Cells; Breast; Neural Stem Cells; Neurons
hsa-miR-128-3p	KEGG (miRPathDB)	12	Pancreatic cancer; mTOR signaling pathway; Estrogen signaling pathway; Pathways in cancer; Endometrial cancer; FoxO signaling pathway; TNF signaling pathway; Prostate cancer; Glioma; MicroRNAs in cancer; Non-small cell lung cancer; Adherens junction
hsa-miR-128-3p	Published Diseases	16	lung cancer deregulated; colon cancer deregulated; pancreatic cancer ducatal downregulated; lung cancer upregulated; dilated cardiomyopathy upregulated; Alzheimers Disease deregulated; dilated cardiomyopathy deregulated; pancreatitis downregulated; wilms tumor upregulated; pancreatic cancer ducatal deregulated; colon cancer upregulated; pancreatitis deregulated; wilms tumor deregulated; COPD upre…
hsa-miR-128-3p	Annotation (Gene Ontology)	23	negative regulation of DNA-binding transcription factor activity GO0043433; negative regulation of lipoprotein particle clearance GO0010985; negative regulation of macrophage migration GO1905522; positive regulation of protein phosphorylation GO0001934; miRNA-mediated gene silencing by inhibition of translation GO0035278; miRNA-mediated gene silencing by mRNA destabilization GO0035279; lipid home…
hsa-miR-128-3p	GO Molecular function (miRPathDB)	24	RNA polymerase II regulatory region DNA binding; phosphatidylinositol 3-kinase regulator activity; transferase activity; sequence-specific double-stranded DNA binding; proximal promoter sequence-specific DNA binding; transmembrane receptor protein tyrosine kinase activity; RNA polymerase II regulatory region sequence-specific DNA binding; transcription regulatory region DNA binding; kinase activi…
hsa-miR-128-3p	Expressed in tissue (Tissue Atlas)	28	myocardium; vein; artery; spinal cord; pleura; muscle; kidney; testis; adipocyte; prostate; esophagus; liver; bone; pancreas; nerve; brain; dura mater; epididymis; spleen; skin; lung; small intestine; stomach; bladder; thyroid; arachnoid mater; tunica albuginea; colon
hsa-miR-128-3p	WikiPathways (miRPathDB)	41	Sterol Regulatory Element-Binding Proteins SREBP signalling; Pancreatic adenocarcinoma pathway; PI3K-AKT-mTOR signaling pathway and therapeutic opportunities; Caloric restriction and aging; Regulatory circuits of the STAT3 signaling pathway; Integrated Breast Cancer Pathway; Oncostatin M Signaling Pathway; Kit receptor signaling pathway; miRNA regulation of p53 pathway in prostate cancer; Hepatit…
hsa-miR-128-3p	Diseases (MNDR)	136	Precursor cell lymphoblastic leukemia-lymphoma; Leukemia lymphoblastic acute; Barretts carcinogenesis; Papillary renal cell carcinoma; Basal-like breast cancer; Lung small cell carcinoma; Dermatomyositis; Nasopharyngeal cancer; Estrogen-receptor negative breast cancer; Liver cirrhosis; Ovarian neoplasms; Thyroid carcinoma; Uterus cancer; Prostate adenocarcinoma; Osteosarcoma; Neuromyelitis optica…
hsa-miR-128-3p	Pathways (miRWalk)	269	P04380 Cortocotropin releasing factor receptor signaling pathway; WP2034 Leptin signaling pathway; WP259 Nifedipine Activity; P00021 FGF signaling pathway; hsa05221 Acute myeloid leukemia; WP2059 Alzheimers Disease; hsa00620 Pyruvate metabolism; hsa04960 Aldosterone regulated sodium reabsorption; hsa00510 N Glycan biosynthesis; hsa04360 Axon guidance; hsa00601 Glycosphingolipid biosynthesis lacto…
hsa-miR-128-3p	Pathways (KEGG)	285	Metabolism of xenobiotics by cytochrome P450; Pathways of neurodegeneration - multiple diseases; Synaptic vesicle cycle; NF-kappa B signaling pathway; Neurotrophin signaling pathway; Nucleocytoplasmic transport; Salmonella infection; Axon guidance; Signaling pathways regulating pluripotency of stem cells; Human immunodeficiency virus 1 infection; Cortisol synthesis and secretion; Aminoacyl-tRNA b…
hsa-miR-128-3p	GO Biological process (miRPathDB)	393	response to wounding; reproductive structure development; regulation of cellular component organization; placenta development; glucosylceramide biosynthetic process; endocardial cushion morphogenesis; negative regulation of ATP biosynthetic process; cell aging; cell surface receptor signaling pathway; protein localization to organelle; positive regulation of mitochondrion organization; roof of mo…
hsa-miR-128-3p	Target genes (miRTarBase)	528	GNB5; DSC3; BCL2L15; ZFHX3; LARP1; PPP1R14C; JMY; EFEMP2; ALDH4A1; HSP90B1; JAK1; TSPAN6; WDR81; LBR; MPRIP; RAP1B; CYP20A1; UGCG; CD2AP; LONRF1; H3F3B; FRYL; FUBP3; BMI1; PIK3C2B; TXNIP; TGOLN2; RILPL1; ANKRD40; POLR1B; TMEM167A; CLDN5; MYPN; GNAQ; KNG1; KIF5B; METTL25; SGPL1; RGPD4; CISD1; TMEM120B; TGFBR1; TMEM91; RREB1; HRASLS5; MFSD14B; SMCHD1; RAB8B; TMTC3; DDI2; FBXW7; EN2; CETN1; OR7D2; G…
hsa-miR-128-3p	Interactions (NPInter)	565	MFSD2A; SEPT5; ZFHX3; TXNL1; ALDH4A1; TMSB10; GYS1; PIP5K1B; RAP1B; RNF146; MCF2L; VLDLR; FAM133B; LONRF1; H3F3B; PVR; RNPEPL1; BIRC5; TMEM66; TXNIP; TGOLN2; RNF13; SLITRK4; FNTA; CAV1; COL5A1; TPM1; IPMK; ZC3H12C; ALB; LTBP1; SUCLA2; ANKRD28; LUZP6; EZH1; FAM222B; TGFBR1; AHI1; RREB1; AMD1; GALNT7; ERMP1; HNRNPR; PIGT; AGK; BUB1; GCNT2; SGPP1; OMG; SPTBN1; PABPC1; ZNF385A; TMEM30A; PCGF3; SNAI1;…
hsa-miR-128-3p	Gene Ontology (miRWalk)	1594	GO0005887 integral to plasma membrane; GO0000184 nuclear transcribed mrna catabolic process nonsense mediated decay; GO0005958 dna dependent protein kinase dna ligase 4 complex; GO0016279 protein lysine n methyltransferase activity; GO0060413 atrial septum morphogenesis; GO0015035 protein disulfide oxidoreductase activity; GO0051437 positive regulation of ubiquitin protein ligase activity involve…
hsa-miR-128-3p	Annotations derived over miRTarBase (Gene Ontology)	3412	spindle organization GO0007051; intracellular iron ion homeostasis GO0006879; negative regulation of leukocyte adhesion to arterial endothelial cell GO1904998; sodiumpotassium-exchanging ATPase complex GO0005890; regulation of early endosome to late endosome transport GO2000641; regulation of autophagy GO0010506; nucleotide-binding oligomerization domain containing signaling pathway GO0070423; Go…
hsa-miR-128-3p	total number	7400	-

## Sheet: 2
sncRNA	Tissue	Expression Mean	Expression STD
hsa-let-7a-2-3p	arachnoid_mater	3.31766	1.68297
hsa-let-7a-3p	arachnoid_mater	162.188	50.4403
hsa-let-7a-5p	arachnoid_mater	68242.9	1658.72
hsa-let-7b-3p	arachnoid_mater	27.703	4.96997
hsa-let-7b-5p	arachnoid_mater	25693.7	11121.5
hsa-let-7c-3p	arachnoid_mater	5.65699	0.796518
hsa-let-7c-5p	arachnoid_mater	18392.5	564.304
hsa-let-7d-3p	arachnoid_mater	35.0715	3.98659
hsa-let-7d-5p	arachnoid_mater	4277.87	801.931
hsa-let-7e-3p	arachnoid_mater	12.9147	5.6349
hsa-let-7e-5p	arachnoid_mater	6548.44	638.13
hsa-let-7f-1-3p	arachnoid_mater	31.103	7.95587
hsa-let-7f-2-3p	arachnoid_mater	17.6691	3.41462
hsa-let-7f-5p	arachnoid_mater	26988.5	5175.11
hsa-let-7g-3p	arachnoid_mater	41.9228	2.407
hsa-let-7g-5p	arachnoid_mater	13423.1	1290.11
hsa-let-7i-3p	arachnoid_mater	453.584	32.4228
hsa-let-7i-5p	arachnoid_mater	6209.81	2525.06
hsa-miR-100-3p	arachnoid_mater	11.0112	4.05829
hsa-miR-100-5p	arachnoid_mater	3265.82	1677.33
hsa-miR-101-2-5p	arachnoid_mater	1.20324	0.418587
hsa-miR-101-3p	arachnoid_mater	7750.12	2310.88
hsa-miR-101-5p	arachnoid_mater	184.816	58.0518
hsa-miR-10226	arachnoid_mater	0	0
hsa-miR-10392-3p	arachnoid_mater	0	0
hsa-miR-10392-5p	arachnoid_mater	0	0
hsa-miR-10393-3p	arachnoid_mater	0	0
hsa-miR-10393-5p	arachnoid_mater	0.0217958	0.0217958
hsa-miR-10394-3p	arachnoid_mater	0	0
hsa-miR-10394-5p	arachnoid_mater	0	0
hsa-miR-10395-3p	arachnoid_mater	6.6304	5.00858
hsa-miR-10395-5p	arachnoid_mater	0.0555838	0.0119922
hsa-miR-10396a-3p	arachnoid_mater	0.0435917	0.0435917
hsa-miR-10396a-5p	arachnoid_mater	0.605951	0.200495
hsa-miR-10396b-3p	arachnoid_mater	0.705126	0.232095
hsa-miR-10396b-5p	arachnoid_mater	0.672433	0.199401
hsa-miR-10397-3p	arachnoid_mater	0	0
hsa-miR-10397-5p	arachnoid_mater	0.0833757	0.0179882
hsa-miR-10398-3p	arachnoid_mater	0.258837	0.0898967
hsa-miR-10398-5p	arachnoid_mater	0.0108979	0.0108979
hsa-miR-10399-3p	arachnoid_mater	1.85869	1.14914
hsa-miR-10399-5p	arachnoid_mater	0.827761	0.15209
hsa-miR-103a-1-5p	arachnoid_mater	0.0942737	0.00709032
hsa-miR-103a-2-5p	arachnoid_mater	0.826667	0.0856087
hsa-miR-103a-3p	arachnoid_mater	2667.42	503.631
hsa-miR-103b	arachnoid_mater	0	0
hsa-miR-10400-3p	arachnoid_mater	0	0
hsa-miR-10400-5p	arachnoid_mater	0.238135	0.00161912
hsa-miR-10401-3p	arachnoid_mater	0.217958	0.217958
hsa-miR-10401-5p	arachnoid_mater	0.0217958	0.0217958
hsa-miR-10522-5p	arachnoid_mater	0	0
hsa-miR-10523-5p	arachnoid_mater	0.0326938	0.0326938
hsa-miR-10524-5p	arachnoid_mater	0.0882776	0.0207016
hsa-miR-10525-3p	arachnoid_mater	0	0
hsa-miR-10526-3p	arachnoid_mater	0.067576	0.067576
hsa-miR-10527-5p	arachnoid_mater	3.6565	0.0601832
hsa-miR-105-3p	arachnoid_mater	0.0326938	0.0326938
hsa-miR-105-5p	arachnoid_mater	0.505681	0.235377
hsa-miR-106a-3p	arachnoid_mater	3.96448	1.61053
hsa-miR-106a-5p	arachnoid_mater	283.386	32.0585
hsa-miR-106b-3p	arachnoid_mater	34.9203	0.286753
hsa-miR-106b-5p	arachnoid_mater	1192.81	270.107
hsa-miR-107	arachnoid_mater	823.552	213.334
hsa-miR-10a-3p	arachnoid_mater	1.52856	0.329784
hsa-miR-10a-5p	arachnoid_mater	29.7752	9.723
hsa-miR-10b-3p	arachnoid_mater	1.41362	1.08669
hsa-miR-10b-5p	arachnoid_mater	39.2374	27.3587
hsa-miR-11181-3p	arachnoid_mater	0	0
hsa-miR-11181-5p	arachnoid_mater	0	0
hsa-miR-11399	arachnoid_mater	0.0108979	0.0108979
hsa-miR-11400	arachnoid_mater	0	0
hsa-miR-11401	arachnoid_mater	0.016894	0.016894
hsa-miR-1178-3p	arachnoid_mater	0	0
hsa-miR-1178-5p	arachnoid_mater	0	0
hsa-miR-1179	arachnoid_mater	10.257	3.73592
hsa-miR-1180-3p	arachnoid_mater	29.8557	0.527708
hsa-miR-1180-5p	arachnoid_mater	0.0953679	0.0735721
hsa-miR-1181	arachnoid_mater	0	0
hsa-miR-1182	arachnoid_mater	0	0
hsa-miR-1183	arachnoid_mater	0	0
hsa-miR-1184	arachnoid_mater	0	0
hsa-miR-1185-1-3p	arachnoid_mater	9.15243	4.53171
hsa-miR-1185-2-3p	arachnoid_mater	0.658297	0.287767
hsa-miR-1185-5p	arachnoid_mater	3.25047	0.716371
hsa-miR-1193	arachnoid_mater	0	0
hsa-miR-1197	arachnoid_mater	0.454999	0.286059
hsa-miR-1199-3p	arachnoid_mater	0	0
hsa-miR-1199-5p	arachnoid_mater	0	0
hsa-miR-1200	arachnoid_mater	0	0
hsa-miR-1202	arachnoid_mater	0	0
hsa-miR-1203	arachnoid_mater	0	0
hsa-miR-1204	arachnoid_mater	0	0
hsa-miR-1205	arachnoid_mater	0	0
hsa-miR-1206	arachnoid_mater	0	0
hsa-miR-1207-3p	arachnoid_mater	0	0
hsa-miR-1207-5p	arachnoid_mater	0.0326938	0.0326938
hsa-miR-1208	arachnoid_mater	0	0
hsa-miR-12113	arachnoid_mater	0	0
hsa-miR-12114	arachnoid_mater	0.0724778	0.0288862
hsa-miR-12115	arachnoid_mater	0	0
hsa-miR-12116	arachnoid_mater	0	0
hsa-miR-12117	arachnoid_mater	0	0
hsa-miR-12118	arachnoid_mater	0	0
hsa-miR-12119	arachnoid_mater	0.0108979	0.0108979
hsa-miR-12120	arachnoid_mater	0	0
hsa-miR-12121	arachnoid_mater	0	0
hsa-miR-12122	arachnoid_mater	0	0
hsa-miR-12123	arachnoid_mater	0	0
hsa-miR-12124	arachnoid_mater	0	0
hsa-miR-12125	arachnoid_mater	0	0
hsa-miR-12126	arachnoid_mater	0	0
hsa-miR-12127	arachnoid_mater	0	0
hsa-miR-12128	arachnoid_mater	0	0
hsa-miR-12129	arachnoid_mater	0.0217958	0.0217958
hsa-miR-12130	arachnoid_mater	0	0
hsa-miR-12131	arachnoid_mater	0.0446859	0.0228901
hsa-miR-12132	arachnoid_mater	0	0
hsa-miR-12133	arachnoid_mater	0.016894	0.016894
hsa-miR-12135	arachnoid_mater	0.228331	0.0757605
hsa-miR-12136	arachnoid_mater	1512.56	155.736
hsa-miR-122-3p	arachnoid_mater	0.194543	0.0419726
hsa-miR-1224-3p	arachnoid_mater	1.12358	1.056
hsa-miR-1224-5p	arachnoid_mater	6.51214	5.12683
hsa-miR-1225-3p	arachnoid_mater	0.0435917	0.0435917
hsa-miR-1225-5p	arachnoid_mater	0.782506	0.241898
hsa-miR-122-5p	arachnoid_mater	35.7566	10.8211
hsa-miR-1226-3p	arachnoid_mater	3.81541	3.07207
hsa-miR-1226-5p	arachnoid_mater	0.147669	0.113881
hsa-miR-1227-3p	arachnoid_mater	0.221241	0.0185131
hsa-miR-1227-5p	arachnoid_mater	0	0
hsa-miR-1228-3p	arachnoid_mater	0.303523	0.0670066
hsa-miR-1228-5p	arachnoid_mater	0.547084	0.411932
hsa-miR-1229-3p	arachnoid_mater	0.159661	0.0582972
hsa-miR-1229-5p	arachnoid_mater	0.0604857	0.0266977
hsa-miR-122b-3p	arachnoid_mater	0	0
hsa-miR-122b-5p	arachnoid_mater	0.112262	0.0904661
hsa-miR-1231	arachnoid_mater	0.187453	0.0523011
hsa-miR-1233-3p	arachnoid_mater	0.0108979	0.0108979
hsa-miR-1233-5p	arachnoid_mater	0.0108979	0.0108979
hsa-miR-1234-3p	arachnoid_mater	0.158567	0.124779
hsa-miR-1236-3p	arachnoid_mater	0.0217958	0.0217958
hsa-miR-1236-5p	arachnoid_mater	0.0893718	0.0457802
hsa-miR-1237-3p	arachnoid_mater	0.153665	0.0860891
hsa-miR-1237-5p	arachnoid_mater	0	0
hsa-miR-1238-3p	arachnoid_mater	0.0108979	0.0108979
hsa-miR-1238-5p	arachnoid_mater	0	0
hsa-miR-1243	arachnoid_mater	0.957442	0.0451663
hsa-miR-124-3p	arachnoid_mater	12581.4	11268.2
hsa-miR-1244	arachnoid_mater	0.0653875	0.0653875
hsa-miR-1245a	arachnoid_mater	0.106266	0.0626741
hsa-miR-1245b-3p	arachnoid_mater	0.172748	0.0637684
hsa-miR-1245b-5p	arachnoid_mater	0.033788	0.033788
hsa-miR-124-5p	arachnoid_mater	2.07284	1.26193
hsa-miR-1246	arachnoid_mater	14.994	13.406
hsa-miR-1247-3p	arachnoid_mater	0.659916	0.0496322
hsa-miR-1247-5p	arachnoid_mater	24.6278	5.53761
hsa-miR-1248	arachnoid_mater	78.0232	55.8786
hsa-miR-1249-3p	arachnoid_mater	9.77251	4.56915
hsa-miR-1249-5p	arachnoid_mater	0.0871833	0.0871833
hsa-miR-1250-3p	arachnoid_mater	0	0
hsa-miR-1250-5p	arachnoid_mater	1.5454	0.329037
hsa-miR-1251-3p	arachnoid_mater	0	0
hsa-miR-1251-5p	arachnoid_mater	0.929125	0.253454
hsa-miR-1252-3p	arachnoid_mater	0.172748	0.0637684
hsa-miR-1252-5p	arachnoid_mater	0.583061	0.245181
hsa-miR-1253	arachnoid_mater	0.0326938	0.0326938
hsa-miR-1255a	arachnoid_mater	1.79448	0.334161
hsa-miR-1255b-2-3p	arachnoid_mater	0	0
hsa-miR-1255b-5p	arachnoid_mater	0.598336	0.00984816
hsa-miR-1256	arachnoid_mater	0.385804	0.1155
hsa-miR-1257	arachnoid_mater	0	0
hsa-miR-1258	arachnoid_mater	0.204347	0.0354071
hsa-miR-125a-3p	arachnoid_mater	23.4084	11.3123
hsa-miR-125a-5p	arachnoid_mater	84.802	12.1241
hsa-miR-125b-1-3p	arachnoid_mater	84.7902	18.5657
hsa-miR-125b-2-3p	arachnoid_mater	161.622	10.8264
hsa-miR-125b-5p	arachnoid_mater	1288.41	515.683
hsa-miR-1260a	arachnoid_mater	16.7819	3.3557
hsa-miR-1260b	arachnoid_mater	15.0681	2.53547
hsa-miR-1261	arachnoid_mater	0.172748	0.0637684
hsa-miR-1262	arachnoid_mater	7.47721	3.03086
hsa-miR-1263	arachnoid_mater	0.0277919	0.00599608
hsa-miR-126-3p	arachnoid_mater	9017.28	1351.13
hsa-miR-1264	arachnoid_mater	0.30024	0.266452
hsa-miR-1265	arachnoid_mater	0	0
hsa-miR-126-5p	arachnoid_mater	3077.07	99.1298
hsa-miR-1266-3p	arachnoid_mater	0.0277919	0.00599608
hsa-miR-1266-5p	arachnoid_mater	0.166751	0.0359765
hsa-miR-1267	arachnoid_mater	0.016894	0.016894
hsa-miR-1268a	arachnoid_mater	0.505156	0.0692396
hsa-miR-1268b	arachnoid_mater	1.27952	0.342301
hsa-miR-1269a	arachnoid_mater	0.283915	0.0877527
hsa-miR-1269b	arachnoid_mater	0.0108979	0.0108979
hsa-miR-1270	arachnoid_mater	5.88571	1.45948
hsa-miR-1271-3p	arachnoid_mater	23.6696	0.153202
hsa-miR-1271-5p	arachnoid_mater	8.86019	2.25606
hsa-miR-1272	arachnoid_mater	0	0
hsa-miR-1273c	arachnoid_mater	0.409264	0.300284
hsa-miR-1273h-3p	arachnoid_mater	0.08447	0.08447
hsa-miR-1273h-5p	arachnoid_mater	0.656633	0.149813
hsa-miR-127-3p	arachnoid_mater	448.561	162.376
hsa-miR-1275	arachnoid_mater	2.66964	0.337489
hsa-miR-127-5p	arachnoid_mater	5.21385	0.888985
hsa-miR-1276	arachnoid_mater	0.0931794	0.0593914
hsa-miR-1277-3p	arachnoid_mater	24.7275	10.2769
hsa-miR-1277-5p	arachnoid_mater	160.262	92.3029
hsa-miR-1278	arachnoid_mater	0.410883	0.0621493
hsa-miR-1279	arachnoid_mater	0	0
hsa-miR-1281	arachnoid_mater	0	0
hsa-miR-128-1-5p	arachnoid_mater	1.50667	0.999851
hsa-miR-1282	arachnoid_mater	0	0
hsa-miR-128-2-5p	arachnoid_mater	0.0326938	0.0326938
hsa-miR-1283	arachnoid_mater	12.5432	7.96609
hsa-miR-128-3p	arachnoid_mater	172.71	56.767
hsa-miR-1284	arachnoid_mater	0.0217958	0.0217958
hsa-miR-1285-3p	arachnoid_mater	6.35194	0.895177
hsa-miR-1285-5p	arachnoid_mater	0.943261	0.233714
hsa-miR-1286	arachnoid_mater	0.142767	0.0751912
hsa-miR-1287-3p	arachnoid_mater	4.44382	1.57184
hsa-miR-1287-5p	arachnoid_mater	27.5826	3.69446
hsa-miR-1288-3p	arachnoid_mater	0.033788	0.033788
hsa-miR-1288-5p	arachnoid_mater	0	0
hsa-miR-1289	arachnoid_mater	0.0495878	0.0157998
hsa-miR-1290	arachnoid_mater	2.72072	1.94359
hsa-miR-1291	arachnoid_mater	0.288817	0.0490629
hsa-miR-129-1-3p	arachnoid_mater	34.887	17.5538
hsa-miR-129-2-3p	arachnoid_mater	112.353	83.0249
hsa-miR-1292-3p	arachnoid_mater	0	0
hsa-miR-1292-5p	arachnoid_mater	1.02721	0.155373
hsa-miR-1293	arachnoid_mater	0	0
hsa-miR-1294	arachnoid_mater	1.59609	0.278355
hsa-miR-1295a	arachnoid_mater	2.41304	1.23606
hsa-miR-1295b-3p	arachnoid_mater	0	0
hsa-miR-1295b-5p	arachnoid_mater	0	0
hsa-miR-129-5p	arachnoid_mater	74.9732	68.1818
hsa-miR-1296-3p	arachnoid_mater	10.9459	1.58667
hsa-miR-1296-5p	arachnoid_mater	6.7158	0.852715
hsa-miR-1297	arachnoid_mater	0.154759	0.0196074
hsa-miR-1298-3p	arachnoid_mater	0	0
hsa-miR-1298-5p	arachnoid_mater	1.02996	0.659435
hsa-miR-1299	arachnoid_mater	3.48243	3.44864
hsa-miR-1301-3p	arachnoid_mater	21.7992	4.09427
hsa-miR-1301-5p	arachnoid_mater	0	0
hsa-miR-1302	arachnoid_mater	0.246554	0.0407546
hsa-miR-1303	arachnoid_mater	10.4611	0.58758
hsa-miR-1304-3p	arachnoid_mater	0.486074	0.0806179
hsa-miR-1304-5p	arachnoid_mater	0.0713836	0.0375956
hsa-miR-1305	arachnoid_mater	0.659916	0.0496322
hsa-miR-1306-3p	arachnoid_mater	0.215245	0.046305
hsa-miR-1306-5p	arachnoid_mater	7.40784	0.498555
hsa-miR-1307-3p	arachnoid_mater	80.2834	21.8301
hsa-miR-1307-5p	arachnoid_mater	905.142	136.634
hsa-miR-130a-3p	arachnoid_mater	10432.9	2322.82
hsa-miR-130a-5p	arachnoid_mater	9.46881	1.20819
hsa-miR-130b-3p	arachnoid_mater	85.2961	1.40391
hsa-miR-130b-5p	arachnoid_mater	3.25642	1.36429
hsa-miR-1321	arachnoid_mater	0.0108979	0.0108979
hsa-miR-1322	arachnoid_mater	0.050682	0.050682
hsa-miR-1323	arachnoid_mater	0.0604857	0.0266977
hsa-miR-132-3p	arachnoid_mater	11.4042	2.34899
hsa-miR-1324	arachnoid_mater	0	0
hsa-miR-132-5p	arachnoid_mater	4.02646	0.681445
hsa-miR-133a-3p	arachnoid_mater	1180.48	145.821
hsa-miR-133a-5p	arachnoid_mater	9.35994	1.20014
hsa-miR-133b	arachnoid_mater	177.03	42.8243
hsa-miR-1343-3p	arachnoid_mater	0.233233	0.0370707
hsa-miR-1343-5p	arachnoid_mater	0.152571	0.152571
hsa-miR-134-3p	arachnoid_mater	2.572	1.22048
hsa-miR-134-5p	arachnoid_mater	30.5795	7.3671
hsa-miR-135a-2-3p	arachnoid_mater	0.409788	0.00433248
hsa-miR-135a-3p	arachnoid_mater	0.0822815	0.0484935
hsa-miR-135a-5p	arachnoid_mater	417.661	98.7882
hsa-miR-135b-3p	arachnoid_mater	0.0713836	0.0375956
hsa-miR-135b-5p	arachnoid_mater	6.29782	0.696292
hsa-miR-136-3p	arachnoid_mater	27.8234	4.54344
hsa-miR-136-5p	arachnoid_mater	315.322	168.48
hsa-miR-137-3p	arachnoid_mater	228.916	205.366
hsa-miR-137-5p	arachnoid_mater	0.610283	0.610283
hsa-miR-138-1-3p	arachnoid_mater	3.52064	2.47321
hsa-miR-138-2-3p	arachnoid_mater	0.944311	0.842947
hsa-miR-138-5p	arachnoid_mater	471.347	429.889
hsa-miR-139-3p	arachnoid_mater	92.4627	86.7863
hsa-miR-139-5p	arachnoid_mater	693.455	457.649
hsa-miR-1-3p	arachnoid_mater	2773.87	1046.64
hsa-miR-140-3p	arachnoid_mater	2716.81	439.428
hsa-miR-140-5p	arachnoid_mater	3721.31	445.66
hsa-miR-141-3p	arachnoid_mater	16.8264	7.7375
hsa-miR-141-5p	arachnoid_mater	0.172748	0.0637684
hsa-miR-142-3p	arachnoid_mater	393.914	154.465
hsa-miR-142-5p	arachnoid_mater	299.001	137.101
hsa-miR-143-3p	arachnoid_mater	137151	15853
hsa-miR-143-5p	arachnoid_mater	16.7151	6.36209
hsa-miR-144-3p	arachnoid_mater	4100.86	615.878
hsa-miR-144-5p	arachnoid_mater	45.8903	0.513029
hsa-miR-145-3p	arachnoid_mater	635.732	1.71261
hsa-miR-145-5p	arachnoid_mater	25227.1	577.557
hsa-miR-1468-3p	arachnoid_mater	0.0931794	0.0593914
hsa-miR-1468-5p	arachnoid_mater	3.7386	2.69117
hsa-miR-1469	arachnoid_mater	0	0
hsa-miR-146a-3p	arachnoid_mater	0.944881	0.471849
hsa-miR-146a-5p	arachnoid_mater	432.525	17.2271
hsa-miR-146b-3p	arachnoid_mater	0.695323	0.154715
hsa-miR-146b-5p	arachnoid_mater	203.364	60.0131
hsa-miR-1470	arachnoid_mater	0	0
hsa-miR-1471	arachnoid_mater	0	0
hsa-miR-147a	arachnoid_mater	0	0
hsa-miR-147b-3p	arachnoid_mater	1.01412	0.0333076
hsa-miR-147b-5p	arachnoid_mater	0.033788	0.033788
hsa-miR-148a-3p	arachnoid_mater	456.706	107.689
hsa-miR-148a-5p	arachnoid_mater	0.368385	0.172223
hsa-miR-148b-3p	arachnoid_mater	115.3	45.9023
hsa-miR-148b-5p	arachnoid_mater	8.53085	0.928547
hsa-miR-149-3p	arachnoid_mater	0.0762854	0.0762854
hsa-miR-149-5p	arachnoid_mater	695.328	416.848
hsa-miR-150-3p	arachnoid_mater	0.640308	0.204392
hsa-miR-150-5p	arachnoid_mater	343.818	50.1841
hsa-miR-151a-3p	arachnoid_mater	133.022	34.7013
hsa-miR-151a-5p	arachnoid_mater	3193.88	321.395
hsa-miR-151b	arachnoid_mater	279.793	22.7336
hsa-miR-152-3p	arachnoid_mater	735.955	392.496
hsa-miR-152-5p	arachnoid_mater	0.239229	0.0648626
hsa-miR-153-3p	arachnoid_mater	310.765	189.602
hsa-miR-153-5p	arachnoid_mater	5.18426	3.35971
hsa-miR-1537-3p	arachnoid_mater	3.70836	1.52878
hsa-miR-1537-5p	arachnoid_mater	0.251221	0.120446
hsa-miR-1538	arachnoid_mater	0.0931794	0.0593914
hsa-miR-1539	arachnoid_mater	0	0
hsa-miR-154-3p	arachnoid_mater	12.0439	5.22178
hsa-miR-154-5p	arachnoid_mater	52.2335	31.0484
hsa-miR-155-3p	arachnoid_mater	0.0555838	0.0119922
hsa-miR-155-5p	arachnoid_mater	390.958	80.5198
hsa-miR-1587	arachnoid_mater	0.0495878	0.0157998
hsa-miR-15a-3p	arachnoid_mater	3.63728	2.11682
hsa-miR-15a-5p	arachnoid_mater	2948.14	145.257
hsa-miR-15b-3p	arachnoid_mater	17.0476	1.36993
hsa-miR-15b-5p	arachnoid_mater	1084.63	213.472
hsa-miR-1-5p	arachnoid_mater	3.86903	0.185532
hsa-miR-16-1-3p	arachnoid_mater	0.573827	0.203297
hsa-miR-16-2-3p	arachnoid_mater	10.9186	2.57299
hsa-miR-16-5p	arachnoid_mater	7878.01	2064.65
hsa-miR-17-3p	arachnoid_mater	61.2791	1.03515
hsa-miR-17-5p	arachnoid_mater	892.238	115.827
hsa-miR-181a-2-3p	arachnoid_mater	3.68324	0.675413
hsa-miR-181a-3p	arachnoid_mater	40.3683	3.87726
hsa-miR-181a-5p	arachnoid_mater	7304.91	3486.55
hsa-miR-181b-2-3p	arachnoid_mater	1.86696	0.363047
hsa-miR-181b-3p	arachnoid_mater	1.27952	0.342301
hsa-miR-181b-5p	arachnoid_mater	1480.73	557.255
hsa-miR-181c-3p	arachnoid_mater	14.1937	2.8071
hsa-miR-181c-5p	arachnoid_mater	399.836	164.807
hsa-miR-181d-3p	arachnoid_mater	0.167846	0.102458
hsa-miR-181d-5p	arachnoid_mater	136.091	67.2645
hsa-miR-182-3p	arachnoid_mater	0.0713836	0.0375956
hsa-miR-1825	arachnoid_mater	0	0
hsa-miR-182-5p	arachnoid_mater	65.5291	24.3132
hsa-miR-1827	arachnoid_mater	0.251221	0.120446
hsa-miR-183-3p	arachnoid_mater	0.552031	0.225093
hsa-miR-183-5p	arachnoid_mater	15.3367	1.69248
hsa-miR-184	arachnoid_mater	28.2283	4.50909
hsa-miR-1843	arachnoid_mater	7.07411	2.95197
hsa-miR-185-3p	arachnoid_mater	2.20751	0.146441
hsa-miR-185-5p	arachnoid_mater	849.292	79.8775
hsa-miR-186-3p	arachnoid_mater	23.8911	2.53115
hsa-miR-186-5p	arachnoid_mater	125.5	12.4229
hsa-miR-187-3p	arachnoid_mater	8.07321	7.53261
hsa-miR-187-5p	arachnoid_mater	0.033788	0.033788
hsa-miR-188-3p	arachnoid_mater	4.48325	1.49722
hsa-miR-188-5p	arachnoid_mater	54.7933	5.68725
hsa-miR-18a-3p	arachnoid_mater	1.16945	0.384799
hsa-miR-18a-5p	arachnoid_mater	324.96	35.4899
hsa-miR-18b-3p	arachnoid_mater	0.0446859	0.0228901
hsa-miR-18b-5p	arachnoid_mater	77.6096	6.86035
hsa-miR-1908-3p	arachnoid_mater	0.0495878	0.0157998
hsa-miR-1908-5p	arachnoid_mater	4.03026	0.786616
hsa-miR-1909-3p	arachnoid_mater	0.0326938	0.0326938
hsa-miR-1909-5p	arachnoid_mater	0.154759	0.0196074
hsa-miR-190a-3p	arachnoid_mater	184.646	121.743
hsa-miR-190a-5p	arachnoid_mater	483.521	94.0511
hsa-miR-190b-3p	arachnoid_mater	0.105172	0.0038076
hsa-miR-190b-5p	arachnoid_mater	5.65423	0.292456
hsa-miR-1910-3p	arachnoid_mater	0.321511	0.0163691
hsa-miR-1910-5p	arachnoid_mater	0	0
hsa-miR-1911-3p	arachnoid_mater	0	0
hsa-miR-1911-5p	arachnoid_mater	0	0
hsa-miR-1912-3p	arachnoid_mater	0.31442	0.0779045
hsa-miR-1912-5p	arachnoid_mater	0	0
hsa-miR-1913	arachnoid_mater	0.171653	0.00271336
hsa-miR-191-3p	arachnoid_mater	1.28005	0.0376846
hsa-miR-1914-3p	arachnoid_mater	0.117164	0.0517762
hsa-miR-1914-5p	arachnoid_mater	0.0108979	0.0108979
hsa-miR-1915-3p	arachnoid_mater	0.0277919	0.00599608
hsa-miR-1915-5p	arachnoid_mater	0.0446859	0.0228901
hsa-miR-191-5p	arachnoid_mater	6127.38	348.429
hsa-miR-192-3p	arachnoid_mater	4.05495	1.7228
hsa-miR-192-5p	arachnoid_mater	543.572	81.1836
hsa-miR-193a-3p	arachnoid_mater	2878.1	645.883
hsa-miR-193a-5p	arachnoid_mater	118.399	19.1978
hsa-miR-193b-3p	arachnoid_mater	162.367	55.2619
hsa-miR-193b-5p	arachnoid_mater	6.38115	0.0385653
hsa-miR-194-3p	arachnoid_mater	0.193449	0.0245092
hsa-miR-194-5p	arachnoid_mater	235.835	106.117
hsa-miR-195-3p	arachnoid_mater	4.1371	0.352843
hsa-miR-195-5p	arachnoid_mater	5728.82	2665
hsa-miR-196a-1-3p	arachnoid_mater	0	0
hsa-miR-196a-3p	arachnoid_mater	0.0108979	0.0108979
hsa-miR-196a-5p	arachnoid_mater	1.52328	1.16851
hsa-miR-196b-3p	arachnoid_mater	0.016894	0.016894
hsa-miR-196b-5p	arachnoid_mater	5.666	3.03054
hsa-miR-1972	arachnoid_mater	0.199445	0.00328272
hsa-miR-1973	arachnoid_mater	0.671338	0.265883
hsa-miR-197-3p	arachnoid_mater	73.4855	18.5801
hsa-miR-197-5p	arachnoid_mater	0.327507	0.044161
hsa-miR-1976	arachnoid_mater	0.240324	0.131344
hsa-miR-198	arachnoid_mater	0	0
hsa-miR-199a-3p	arachnoid_mater	8780.78	1973.26
hsa-miR-199a-5p	arachnoid_mater	707.692	378.389
hsa-miR-199b-3p	arachnoid_mater	8776.24	1971.08
hsa-miR-199b-5p	arachnoid_mater	24.2528	0.277332
hsa-miR-19a-3p	arachnoid_mater	295.99	102.945
hsa-miR-19a-5p	arachnoid_mater	1.12367	0.295427
hsa-miR-19b-1-5p	arachnoid_mater	4.55297	1.02205
hsa-miR-19b-2-5p	arachnoid_mater	0.754189	0.0567226
hsa-miR-19b-3p	arachnoid_mater	1154.63	377.621
hsa-miR-200a-3p	arachnoid_mater	2.97702	0.841026
hsa-miR-200a-5p	arachnoid_mater	0.193449	0.0245092
hsa-miR-200b-3p	arachnoid_mater	8.52083	4.18346
hsa-miR-200b-5p	arachnoid_mater	0.016894	0.016894
hsa-miR-200c-3p	arachnoid_mater	36.1859	11.5566
hsa-miR-200c-5p	arachnoid_mater	0.0446859	0.0228901
hsa-miR-202-3p	arachnoid_mater	0.140054	0.0964621
hsa-miR-202-5p	arachnoid_mater	1.4387	1.26434
hsa-miR-203a-3p	arachnoid_mater	23.2561	0.632017
hsa-miR-203a-5p	arachnoid_mater	0.962869	0.388473
hsa-miR-203b-3p	arachnoid_mater	0.0277919	0.00599608
hsa-miR-203b-5p	arachnoid_mater	0.0108979	0.0108979
hsa-miR-204-3p	arachnoid_mater	218.16	52.7518
hsa-miR-204-5p	arachnoid_mater	5070.4	3393.03
hsa-miR-2052	arachnoid_mater	0	0
hsa-miR-2053	arachnoid_mater	0	0
hsa-miR-205-3p	arachnoid_mater	0	0
hsa-miR-2054	arachnoid_mater	0	0
hsa-miR-205-5p	arachnoid_mater	8.88842	0.606004
hsa-miR-206	arachnoid_mater	12.4921	6.57923
hsa-miR-208a-3p	arachnoid_mater	2.9329	1.18923
hsa-miR-208a-5p	arachnoid_mater	0	0
hsa-miR-208b-3p	arachnoid_mater	10.0336	5.23854
hsa-miR-208b-5p	arachnoid_mater	0.0615799	0.0397841
hsa-miR-20a-3p	arachnoid_mater	16.5976	9.31779
hsa-miR-20a-5p	arachnoid_mater	1304.31	87.8875
hsa-miR-20b-3p	arachnoid_mater	3.51544	1.24867
hsa-miR-20b-5p	arachnoid_mater	178.632	15.1418
hsa-miR-210-3p	arachnoid_mater	162.86	2.76917
hsa-miR-210-5p	arachnoid_mater	0.804302	0.263694
hsa-miR-2110	arachnoid_mater	68.3898	4.12499
hsa-miR-2113	arachnoid_mater	0	0
hsa-miR-211-3p	arachnoid_mater	0.517148	0.124823
hsa-miR-2114-3p	arachnoid_mater	3.4195	0.803999
hsa-miR-2114-5p	arachnoid_mater	29.9961	4.97448
hsa-miR-2115-3p	arachnoid_mater	0.512247	0.163513
hsa-miR-2115-5p	arachnoid_mater	0.13896	0.0299804
hsa-miR-211-5p	arachnoid_mater	65.7476	58.3143
hsa-miR-2116-3p	arachnoid_mater	0.655014	0.0883221
hsa-miR-2116-5p	arachnoid_mater	0.61466	0.344356
hsa-miR-2117	arachnoid_mater	0.0108979	0.0108979
hsa-miR-212-3p	arachnoid_mater	23.6984	10.5211
hsa-miR-212-5p	arachnoid_mater	0	0
hsa-miR-21-3p	arachnoid_mater	23.3493	14.9023
hsa-miR-214-3p	arachnoid_mater	933.11	437.669
hsa-miR-214-5p	arachnoid_mater	5.57724	2.0295
hsa-miR-215-3p	arachnoid_mater	0.0108979	0.0108979
hsa-miR-215-5p	arachnoid_mater	4.74318	1.47381
hsa-miR-21-5p	arachnoid_mater	8358.7	1017.54
hsa-miR-216a-3p	arachnoid_mater	0.0446859	0.0228901
hsa-miR-216a-5p	arachnoid_mater	5.95404	1.68205
hsa-miR-216b-3p	arachnoid_mater	0	0
hsa-miR-216b-5p	arachnoid_mater	0.150952	0.0855642
hsa-miR-217-3p	arachnoid_mater	0.067576	0.067576
hsa-miR-217-5p	arachnoid_mater	1.84683	0.822424
hsa-miR-218-1-3p	arachnoid_mater	2.44888	0.624331
hsa-miR-218-2-3p	arachnoid_mater	0.595053	0.189597
hsa-miR-218-5p	arachnoid_mater	408.405	187.144
hsa-miR-219a-1-3p	arachnoid_mater	0.397796	0.0599163
hsa-miR-219a-2-3p	arachnoid_mater	116.833	102.912
hsa-miR-219a-5p	arachnoid_mater	84.8708	64.3108
hsa-miR-219b-3p	arachnoid_mater	0.114975	0.0811873
hsa-miR-219b-5p	arachnoid_mater	0.651206	0.193494
hsa-miR-221-3p	arachnoid_mater	143.909	79.1713
hsa-miR-221-5p	arachnoid_mater	7.89715	0.0583327
hsa-miR-222-3p	arachnoid_mater	201.775	146.566
hsa-miR-222-5p	arachnoid_mater	0.0833757	0.0179882
hsa-miR-223-3p	arachnoid_mater	771.57	526.193
hsa-miR-223-5p	arachnoid_mater	1.71496	0.886717
hsa-miR-22-3p	arachnoid_mater	10600.4	4983.14
hsa-miR-224-3p	arachnoid_mater	40.8805	4.02374
hsa-miR-224-5p	arachnoid_mater	50.7093	23.3748
hsa-miR-22-5p	arachnoid_mater	172.937	29.3719
hsa-miR-2276-3p	arachnoid_mater	0.0882776	0.0207016
hsa-miR-2276-5p	arachnoid_mater	0.0435917	0.0435917
hsa-miR-2277-3p	arachnoid_mater	1.80695	0.590587
hsa-miR-2277-5p	arachnoid_mater	0.171653	0.00271336
hsa-miR-2278	arachnoid_mater	1.42824	0.380813
hsa-miR-2355-3p	arachnoid_mater	6.36898	2.71988
hsa-miR-2355-5p	arachnoid_mater	1.11548	0.134672
hsa-miR-2392	arachnoid_mater	0	0
hsa-miR-23a-3p	arachnoid_mater	10462.4	933.157
hsa-miR-23a-5p	arachnoid_mater	1.96937	0.144822
hsa-miR-23b-3p	arachnoid_mater	8221.36	1255.73
hsa-miR-23b-5p	arachnoid_mater	15.5326	1.88226
hsa-miR-23c	arachnoid_mater	0.990136	0.0778601
hsa-miR-24-1-5p	arachnoid_mater	32.6198	2.51973
hsa-miR-24-2-5p	arachnoid_mater	37.136	8.03855
hsa-miR-24-3p	arachnoid_mater	14322.8	3209.29
hsa-miR-2467-3p	arachnoid_mater	0.033788	0.033788
hsa-miR-2467-5p	arachnoid_mater	0.0386898	0.00490184
hsa-miR-25-3p	arachnoid_mater	431.42	79.9617
hsa-miR-25-5p	arachnoid_mater	0.361295	0.077949
hsa-miR-2681-3p	arachnoid_mater	0.301334	0.19997
hsa-miR-2681-5p	arachnoid_mater	0.0108979	0.0108979
hsa-miR-2682-3p	arachnoid_mater	0.0822815	0.0484935
hsa-miR-2682-5p	arachnoid_mater	0.185265	0.185265
hsa-miR-26a-1-3p	arachnoid_mater	0.866451	0.147189
hsa-miR-26a-2-3p	arachnoid_mater	11.5038	4.37656
hsa-miR-26a-5p	arachnoid_mater	95948.3	15264.4
hsa-miR-26b-3p	arachnoid_mater	7.48898	0.292135
hsa-miR-26b-5p	arachnoid_mater	28053.6	9791.39
hsa-miR-27a-3p	arachnoid_mater	16568.4	1078.19
hsa-miR-27a-5p	arachnoid_mater	0.416309	0.281157
hsa-miR-27b-3p	arachnoid_mater	11236.5	936
hsa-miR-27b-5p	arachnoid_mater	11.1653	2.99187
hsa-miR-28-3p	arachnoid_mater	383.496	6.01696
hsa-miR-28-5p	arachnoid_mater	1373.23	179.265
hsa-miR-2861	arachnoid_mater	0.0108979	0.0108979
hsa-miR-2909	arachnoid_mater	0	0
hsa-miR-296-3p	arachnoid_mater	3.18736	0.83341
hsa-miR-296-5p	arachnoid_mater	57.3897	27.4858
hsa-miR-297	arachnoid_mater	0.0217958	0.0217958
hsa-miR-298	arachnoid_mater	0	0
hsa-miR-299-3p	arachnoid_mater	22.8034	5.33502
hsa-miR-299-5p	arachnoid_mater	12.3307	0.572456
hsa-miR-29a-3p	arachnoid_mater	11450.2	841.933
hsa-miR-29a-5p	arachnoid_mater	112.078	35.7848
hsa-miR-29b-1-5p	arachnoid_mater	13.0044	1.99749
hsa-miR-29b-2-5p	arachnoid_mater	83.4193	7.97067
hsa-miR-29b-3p	arachnoid_mater	19530	4508.77
hsa-miR-29c-3p	arachnoid_mater	11213.1	2851.25
hsa-miR-29c-5p	arachnoid_mater	244.058	35.1467
hsa-miR-300	arachnoid_mater	0	0
hsa-miR-301a-3p	arachnoid_mater	69.2008	6.45055
hsa-miR-301a-5p	arachnoid_mater	0.316609	0.055059
hsa-miR-301b-3p	arachnoid_mater	6.56419	0.955378
hsa-miR-301b-5p	arachnoid_mater	0	0
hsa-miR-302a-3p	arachnoid_mater	0.965102	0.420206
hsa-miR-302a-5p	arachnoid_mater	0.864832	0.385324
hsa-miR-302b-3p	arachnoid_mater	2.73831	0.471546
hsa-miR-302b-5p	arachnoid_mater	0.050682	0.050682
hsa-miR-302c-3p	arachnoid_mater	0.258837	0.0898967
hsa-miR-302c-5p	arachnoid_mater	0.016894	0.016894
hsa-miR-302d-3p	arachnoid_mater	1.37156	0.459287
hsa-miR-302d-5p	arachnoid_mater	0.033788	0.033788
hsa-miR-302e	arachnoid_mater	0	0
hsa-miR-302f	arachnoid_mater	0	0
hsa-miR-3059-3p	arachnoid_mater	0.108979	0.108979
hsa-miR-3059-5p	arachnoid_mater	0.480603	0.413027
hsa-miR-3064-3p	arachnoid_mater	0.378189	0.094843
hsa-miR-3064-5p	arachnoid_mater	0.905666	0.16233
hsa-miR-3065-3p	arachnoid_mater	5.37837	1.66169
hsa-miR-3065-5p	arachnoid_mater	14.0141	1.08915
hsa-miR-3074-3p	arachnoid_mater	0.255029	0.0152749
hsa-miR-3074-5p	arachnoid_mater	0.63046	0.393944
hsa-miR-3085-3p	arachnoid_mater	0.0108979	0.0108979
hsa-miR-3085-5p	arachnoid_mater	0.0495878	0.0157998
hsa-miR-30a-3p	arachnoid_mater	474.209	151.027
hsa-miR-30a-5p	arachnoid_mater	4322.14	1972.4
hsa-miR-30b-3p	arachnoid_mater	18.7327	1.40498
hsa-miR-30b-5p	arachnoid_mater	1924.52	637.454
hsa-miR-30c-1-3p	arachnoid_mater	30.2524	0.0216091
hsa-miR-30c-2-3p	arachnoid_mater	58.5146	11.5155
hsa-miR-30c-5p	arachnoid_mater	3002.52	1146.05
hsa-miR-30d-3p	arachnoid_mater	19.702	8.34924
hsa-miR-30d-5p	arachnoid_mater	332.526	137.127
hsa-miR-30e-3p	arachnoid_mater	169.138	10.0063
hsa-miR-30e-5p	arachnoid_mater	2569.91	1059.19
hsa-miR-3115	arachnoid_mater	0.501874	0.130206
hsa-miR-3116	arachnoid_mater	0.0108979	0.0108979
hsa-miR-3117-3p	arachnoid_mater	11.1469	3.17295
hsa-miR-3117-5p	arachnoid_mater	0.445196	0.20868
hsa-miR-3118	arachnoid_mater	0.250127	0.0539647
hsa-miR-3119	arachnoid_mater	0.0108979	0.0108979
hsa-miR-3120-3p	arachnoid_mater	0.259931	0.023415
hsa-miR-3120-5p	arachnoid_mater	0.0108979	0.0108979
hsa-miR-3121-3p	arachnoid_mater	0.0991755	0.0315995
hsa-miR-3121-5p	arachnoid_mater	0	0
hsa-miR-3122	arachnoid_mater	0	0
hsa-miR-3123	arachnoid_mater	0	0
hsa-miR-3124-3p	arachnoid_mater	0.276825	0.00652096
hsa-miR-3124-5p	arachnoid_mater	0.603238	0.0288417
hsa-miR-3125	arachnoid_mater	2.30896	1.30635
hsa-miR-3126-3p	arachnoid_mater	0	0
hsa-miR-3126-5p	arachnoid_mater	0.270829	0.0343129
hsa-miR-3127-3p	arachnoid_mater	0.0615799	0.0397841
hsa-miR-3127-5p	arachnoid_mater	0.513341	0.229995
hsa-miR-3128	arachnoid_mater	0.112262	0.0904661
hsa-miR-3129-3p	arachnoid_mater	0.222335	0.0479686
hsa-miR-3129-5p	arachnoid_mater	0.670814	0.0387343
hsa-miR-3130-3p	arachnoid_mater	0.940593	0.613655
hsa-miR-3130-5p	arachnoid_mater	0.507038	0.321204
hsa-miR-3131	arachnoid_mater	0.033788	0.033788
hsa-miR-3132	arachnoid_mater	0.0326938	0.0326938
hsa-miR-3133	arachnoid_mater	0.200539	0.0697645
hsa-miR-3134	arachnoid_mater	0.300809	0.104647
hsa-miR-3135a	arachnoid_mater	0.0277919	0.00599608
hsa-miR-3135b	arachnoid_mater	0.0277919	0.00599608
hsa-miR-3136-3p	arachnoid_mater	0	0
hsa-miR-3136-5p	arachnoid_mater	0.227237	0.0092788
hsa-miR-3137	arachnoid_mater	0	0
hsa-miR-3138	arachnoid_mater	0.241943	0.106791
hsa-miR-3139	arachnoid_mater	0.105172	0.0038076
hsa-miR-31-3p	arachnoid_mater	7.20397	0.44637
hsa-miR-3140-3p	arachnoid_mater	0.304617	0.000524878
hsa-miR-3140-5p	arachnoid_mater	0.016894	0.016894
hsa-miR-3141	arachnoid_mater	0	0
hsa-miR-3142	arachnoid_mater	0	0
hsa-miR-3143	arachnoid_mater	0.288817	0.0490629
hsa-miR-3144-3p	arachnoid_mater	0.016894	0.016894
hsa-miR-3144-5p	arachnoid_mater	0.0108979	0.0108979
hsa-miR-3145-3p	arachnoid_mater	0.183645	0.0528705
hsa-miR-3145-5p	arachnoid_mater	0.20763	0.164038
hsa-miR-3146	arachnoid_mater	0.144956	0.0577723
hsa-miR-3147	arachnoid_mater	0	0
hsa-miR-3148	arachnoid_mater	0.104077	0.0702893
hsa-miR-3149	arachnoid_mater	0.204347	0.0354071
hsa-miR-3150a-3p	arachnoid_mater	0.0435917	0.0435917
hsa-miR-3150a-5p	arachnoid_mater	0.0664817	0.00109424
hsa-miR-3150b-3p	arachnoid_mater	0	0
hsa-miR-3150b-5p	arachnoid_mater	0.016894	0.016894
hsa-miR-3151-3p	arachnoid_mater	0	0
hsa-miR-3151-5p	arachnoid_mater	1.32359	0.681622
hsa-miR-3152-3p	arachnoid_mater	0.016894	0.016894
hsa-miR-3152-5p	arachnoid_mater	0.0108979	0.0108979
hsa-miR-3153	arachnoid_mater	0	0
hsa-miR-3154	arachnoid_mater	0.760185	0.0845145
hsa-miR-3155a	arachnoid_mater	0	0
hsa-miR-3155b	arachnoid_mater	0	0
hsa-miR-3156-3p	arachnoid_mater	0	0
hsa-miR-3156-5p	arachnoid_mater	0	0
hsa-miR-3157-3p	arachnoid_mater	0.192355	0.0909909
hsa-miR-3157-5p	arachnoid_mater	1.00651	0.243651
hsa-miR-3158-3p	arachnoid_mater	0.197257	0.129681
hsa-miR-3158-5p	arachnoid_mater	0.249033	0.012517
hsa-miR-3159	arachnoid_mater	0.0108979	0.0108979
hsa-miR-31-5p	arachnoid_mater	105.966	6.44643
hsa-miR-3160-3p	arachnoid_mater	0.105172	0.0038076
hsa-miR-3160-5p	arachnoid_mater	0	0
hsa-miR-3161	arachnoid_mater	0	0
hsa-miR-3162-3p	arachnoid_mater	0.0217958	0.0217958
hsa-miR-3162-5p	arachnoid_mater	0	0
hsa-miR-3163	arachnoid_mater	0.16185	0.0746663
hsa-miR-3164	arachnoid_mater	0.0784739	0.0566781
hsa-miR-3165	arachnoid_mater	0.0277919	0.00599608
hsa-miR-3166	arachnoid_mater	0	0
hsa-miR-3167	arachnoid_mater	0	0
hsa-miR-3168	arachnoid_mater	0	0
hsa-miR-3169	arachnoid_mater	0	0
hsa-miR-3170	arachnoid_mater	0.0615799	0.0397841
hsa-miR-3171	arachnoid_mater	0	0
hsa-miR-3173-3p	arachnoid_mater	0.264833	0.0621048
hsa-miR-3173-5p	arachnoid_mater	0.748718	0.275686
hsa-miR-3174	arachnoid_mater	0.167846	0.102458
hsa-miR-3175	arachnoid_mater	0.016894	0.016894
hsa-miR-3176	arachnoid_mater	0.297527	0.0947985
hsa-miR-3177-3p	arachnoid_mater	0.595053	0.189597
hsa-miR-3177-5p	arachnoid_mater	0	0
hsa-miR-3178	arachnoid_mater	0.0108979	0.0108979
hsa-miR-3179	arachnoid_mater	0.52205	0.0861336
hsa-miR-3180	arachnoid_mater	0.747624	0.342168
hsa-miR-3180-3p	arachnoid_mater	0.747624	0.342168
hsa-miR-3180-5p	arachnoid_mater	0.0435917	0.0435917
hsa-miR-3181	arachnoid_mater	0.105172	0.0038076
hsa-miR-3182	arachnoid_mater	0.960111	0.892535
hsa-miR-3183	arachnoid_mater	0.0217958	0.0217958
hsa-miR-3184-3p	arachnoid_mater	0	0
hsa-miR-3184-5p	arachnoid_mater	0	0
hsa-miR-3185	arachnoid_mater	0	0
hsa-miR-3186-3p	arachnoid_mater	0	0
hsa-miR-3186-5p	arachnoid_mater	0	0
hsa-miR-3187-3p	arachnoid_mater	1.58838	1.41944
hsa-miR-3187-5p	arachnoid_mater	0	0
hsa-miR-3188	arachnoid_mater	0.945975	0.405367
hsa-miR-3189-3p	arachnoid_mater	0.016894	0.016894
hsa-miR-3189-5p	arachnoid_mater	0.0108979	0.0108979
hsa-miR-3190-3p	arachnoid_mater	0.472987	0.202683
hsa-miR-3190-5p	arachnoid_mater	0.0108979	0.0108979
hsa-miR-3191-3p	arachnoid_mater	0.0604857	0.0266977
hsa-miR-3191-5p	arachnoid_mater	0.0277919	0.00599608
hsa-miR-3192-3p	arachnoid_mater	0.016894	0.016894
hsa-miR-3192-5p	arachnoid_mater	0.136771	0.102983
hsa-miR-3193	arachnoid_mater	0.0435917	0.0435917
hsa-miR-3194-3p	arachnoid_mater	0.54494	0.130819
hsa-miR-3194-5p	arachnoid_mater	1.64843	0.209907
hsa-miR-3195	arachnoid_mater	0.128062	0.0408783
hsa-miR-3196	arachnoid_mater	1.40754	0.292536
hsa-miR-3197	arachnoid_mater	0	0
hsa-miR-3198	arachnoid_mater	0.0495878	0.0157998
hsa-miR-3199	arachnoid_mater	3.89406	0.312534
hsa-miR-3200-3p	arachnoid_mater	10.1371	3.61604
hsa-miR-3200-5p	arachnoid_mater	1.95681	0.571505
hsa-miR-3201	arachnoid_mater	0	0
hsa-miR-3202	arachnoid_mater	0.40353	0.120184
hsa-miR-320a-3p	arachnoid_mater	2840.31	858.813
hsa-miR-320a-5p	arachnoid_mater	0.164563	0.096987
hsa-miR-320b	arachnoid_mater	297.456	111.521
hsa-miR-320c	arachnoid_mater	204.674	74.9449
hsa-miR-320d	arachnoid_mater	118.49	45.3387
hsa-miR-320e	arachnoid_mater	6.64047	1.03166
hsa-miR-323a-3p	arachnoid_mater	114.5	76.7586
hsa-miR-323a-5p	arachnoid_mater	4.2066	4.2066
hsa-miR-323b-3p	arachnoid_mater	22.1257	19.5916
hsa-miR-323b-5p	arachnoid_mater	0.0871833	0.0871833
hsa-miR-32-3p	arachnoid_mater	12.6961	4.80604
hsa-miR-324-3p	arachnoid_mater	70.64	23.561
hsa-miR-324-5p	arachnoid_mater	74.8183	28.0662
hsa-miR-325	arachnoid_mater	0	0
hsa-miR-32-5p	arachnoid_mater	949.154	522.719
hsa-miR-326	arachnoid_mater	16.6397	3.12628
hsa-miR-328-3p	arachnoid_mater	64.123	20.4013
hsa-miR-328-5p	arachnoid_mater	0.0435917	0.0435917
hsa-miR-329-3p	arachnoid_mater	16.2579	1.89802
hsa-miR-329-5p	arachnoid_mater	0.438105	0.302953
hsa-miR-330-3p	arachnoid_mater	25.0719	6.48849
hsa-miR-330-5p	arachnoid_mater	31.684	24.7236
hsa-miR-331-3p	arachnoid_mater	164.32	52.4638
hsa-miR-331-5p	arachnoid_mater	14.8086	0.902837
hsa-miR-335-3p	arachnoid_mater	5.47501	1.18123
hsa-miR-335-5p	arachnoid_mater	1078.75	581.523
hsa-miR-337-3p	arachnoid_mater	13.0533	0.259157
hsa-miR-337-5p	arachnoid_mater	57.696	20.1853
hsa-miR-338-3p	arachnoid_mater	507.493	38.5552
hsa-miR-338-5p	arachnoid_mater	44.6209	21.4423
hsa-miR-339-3p	arachnoid_mater	34.0975	0.095973
hsa-miR-339-5p	arachnoid_mater	35.4091	17.4676
hsa-miR-33a-3p	arachnoid_mater	12.5777	1.98492
hsa-miR-33a-5p	arachnoid_mater	1480.19	116.398
hsa-miR-33b-3p	arachnoid_mater	1.0659	0.150471
hsa-miR-33b-5p	arachnoid_mater	419.731	34.7512
hsa-miR-340-3p	arachnoid_mater	29.727	9.35289
hsa-miR-340-5p	arachnoid_mater	713.049	376.783
hsa-miR-342-3p	arachnoid_mater	873.735	16.0039
hsa-miR-342-5p	arachnoid_mater	8.11812	4.13114
hsa-miR-345-3p	arachnoid_mater	0	0
hsa-miR-345-5p	arachnoid_mater	72.1917	20.2522
hsa-miR-346	arachnoid_mater	0.247939	0.0789988
hsa-miR-34a-3p	arachnoid_mater	25.443	9.66277
hsa-miR-34a-5p	arachnoid_mater	2108.63	492.008
hsa-miR-34b-3p	arachnoid_mater	4.90832	1.74792
hsa-miR-34b-5p	arachnoid_mater	60.8209	7.46466
hsa-miR-34c-3p	arachnoid_mater	7.81995	2.65433
hsa-miR-34c-5p	arachnoid_mater	30.7624	0.623557
hsa-miR-3529-3p	arachnoid_mater	0.0108979	0.0108979
hsa-miR-3529-5p	arachnoid_mater	0.262644	0.195068
hsa-miR-3605-3p	arachnoid_mater	2.7296	0.615408
hsa-miR-3605-5p	arachnoid_mater	4.89343	0.838873
hsa-miR-3606-3p	arachnoid_mater	0.0277919	0.00599608
hsa-miR-3606-5p	arachnoid_mater	0.446859	0.228901
hsa-miR-3609	arachnoid_mater	1.95795	0.170693
hsa-miR-3610	arachnoid_mater	0.033788	0.033788
hsa-miR-3611	arachnoid_mater	15.7204	2.79544
hsa-miR-3612	arachnoid_mater	1.115	1.115
hsa-miR-3613-3p	arachnoid_mater	13.583	8.54815
hsa-miR-3613-5p	arachnoid_mater	144.381	30.6069
hsa-miR-361-3p	arachnoid_mater	88.376	9.84565
hsa-miR-3614-3p	arachnoid_mater	0.166751	0.0359765
hsa-miR-3614-5p	arachnoid_mater	0.116069	0.0147055
hsa-miR-3615	arachnoid_mater	18.5927	3.33566
hsa-miR-361-5p	arachnoid_mater	936.825	429.156
hsa-miR-3616-3p	arachnoid_mater	2.06964	0.10994
hsa-miR-3616-5p	arachnoid_mater	0.167846	0.102458
hsa-miR-3617-3p	arachnoid_mater	0.341118	0.13839
hsa-miR-3617-5p	arachnoid_mater	3.00748	0.000346943
hsa-miR-3618	arachnoid_mater	0.0555838	0.0119922
hsa-miR-3619-3p	arachnoid_mater	0.0386898	0.00490184
hsa-miR-3619-5p	arachnoid_mater	0.0991755	0.0315995
hsa-miR-3620-3p	arachnoid_mater	0.296432	0.16128
hsa-miR-3620-5p	arachnoid_mater	0.321511	0.0163691
hsa-miR-3621	arachnoid_mater	0	0
hsa-miR-3622a-3p	arachnoid_mater	1.28057	0.266932
hsa-miR-3622a-5p	arachnoid_mater	3.86084	0.0247761
hsa-miR-3622b-3p	arachnoid_mater	0.0495878	0.0157998
hsa-miR-3622b-5p	arachnoid_mater	0.0931794	0.0593914
hsa-miR-362-3p	arachnoid_mater	55.4229	18.37
hsa-miR-362-5p	arachnoid_mater	41.9035	2.47287
hsa-miR-363-3p	arachnoid_mater	724.355	258.79
hsa-miR-363-5p	arachnoid_mater	0.568925	0.241987
hsa-miR-3646	arachnoid_mater	0	0
hsa-miR-3648	arachnoid_mater	0.30024	0.266452
hsa-miR-3649	arachnoid_mater	0	0
hsa-miR-3650	arachnoid_mater	0	0
hsa-miR-3651	arachnoid_mater	0.240848	0.173272
hsa-miR-3652	arachnoid_mater	0.0931794	0.0593914
hsa-miR-3654	arachnoid_mater	0.0495878	0.0157998
hsa-miR-3655	arachnoid_mater	0	0
hsa-miR-3657	arachnoid_mater	0.691515	0.0495433
hsa-miR-3658	arachnoid_mater	0	0
hsa-miR-3659	arachnoid_mater	0.0326938	0.0326938
hsa-miR-365a-3p	arachnoid_mater	569.085	320.046
hsa-miR-365a-5p	arachnoid_mater	0.426682	0.0125615
hsa-miR-365b-3p	arachnoid_mater	569.085	320.046
hsa-miR-365b-5p	arachnoid_mater	0.761804	0.153621
hsa-miR-3660	arachnoid_mater	0.0435917	0.0435917
hsa-miR-3661	arachnoid_mater	0.0991755	0.0315995
hsa-miR-3662	arachnoid_mater	0	0
hsa-miR-3663-3p	arachnoid_mater	0.0326938	0.0326938
hsa-miR-3663-5p	arachnoid_mater	0	0
hsa-miR-3664-3p	arachnoid_mater	0.351491	0.155329
hsa-miR-3664-5p	arachnoid_mater	0.0386898	0.00490184
hsa-miR-3665	arachnoid_mater	0	0
hsa-miR-3666	arachnoid_mater	0	0
hsa-miR-3667-3p	arachnoid_mater	0.0871833	0.0871833
hsa-miR-3667-5p	arachnoid_mater	0.336216	0.0997004
hsa-miR-3668	arachnoid_mater	0	0
hsa-miR-3670	arachnoid_mater	0	0
hsa-miR-3671	arachnoid_mater	0	0
hsa-miR-3672	arachnoid_mater	0	0
hsa-miR-367-3p	arachnoid_mater	0.554219	0.358057
hsa-miR-3674	arachnoid_mater	0	0
hsa-miR-3675-3p	arachnoid_mater	0	0
hsa-miR-3675-5p	arachnoid_mater	0	0
hsa-miR-367-5p	arachnoid_mater	0	0
hsa-miR-3677-3p	arachnoid_mater	0.132963	0.00218848
hsa-miR-3677-5p	arachnoid_mater	0.0108979	0.0108979
hsa-miR-3678-3p	arachnoid_mater	0.0108979	0.0108979
hsa-miR-3678-5p	arachnoid_mater	0	0
hsa-miR-3679-3p	arachnoid_mater	0	0
hsa-miR-3679-5p	arachnoid_mater	3.37311	0.332186
hsa-miR-3680-3p	arachnoid_mater	0.0277919	0.00599608
hsa-miR-3680-5p	arachnoid_mater	0.016894	0.016894
hsa-miR-3681-3p	arachnoid_mater	0.0446859	0.0228901
hsa-miR-3681-5p	arachnoid_mater	0.126967	0.0256034
hsa-miR-3682-3p	arachnoid_mater	0.137865	0.0365014
hsa-miR-3682-5p	arachnoid_mater	0.016894	0.016894
hsa-miR-3683	arachnoid_mater	0.0277919	0.00599608
hsa-miR-3684	arachnoid_mater	0.0446859	0.0228901
hsa-miR-3685	arachnoid_mater	0	0
hsa-miR-3686	arachnoid_mater	0.0217958	0.0217958
hsa-miR-3688-3p	arachnoid_mater	0.668363	0.0580792
hsa-miR-3688-5p	arachnoid_mater	0.0937265	0.0261506
hsa-miR-3689a-3p	arachnoid_mater	0	0
hsa-miR-3689a-5p	arachnoid_mater	0	0
hsa-miR-3689b-3p	arachnoid_mater	0	0
hsa-miR-3689b-5p	arachnoid_mater	0	0
hsa-miR-3689c	arachnoid_mater	0	0
hsa-miR-3689d	arachnoid_mater	0	0
hsa-miR-3689e	arachnoid_mater	0	0
hsa-miR-3689f	arachnoid_mater	0	0
hsa-miR-3690	arachnoid_mater	0.427777	0.0790433
hsa-miR-3691-3p	arachnoid_mater	0.0326938	0.0326938
hsa-miR-3691-5p	arachnoid_mater	0.238135	0.00161912
hsa-miR-3692-3p	arachnoid_mater	0.0217958	0.0217958
hsa-miR-3692-5p	arachnoid_mater	0	0
hsa-miR-369-3p	arachnoid_mater	50.1108	0.172169
hsa-miR-369-5p	arachnoid_mater	105.785	79.6326
hsa-miR-370-3p	arachnoid_mater	10.3094	2.57194
hsa-miR-370-5p	arachnoid_mater	0.191261	0.157473
hsa-miR-3713	arachnoid_mater	0	0
hsa-miR-3714	arachnoid_mater	0	0
hsa-miR-371a-3p	arachnoid_mater	0.0108979	0.0108979
hsa-miR-371a-5p	arachnoid_mater	0.050682	0.050682
hsa-miR-371b-3p	arachnoid_mater	0.033788	0.033788
hsa-miR-371b-5p	arachnoid_mater	0.118258	0.118258
hsa-miR-372-3p	arachnoid_mater	0.0446859	0.0228901
hsa-miR-372-5p	arachnoid_mater	0	0
hsa-miR-373-3p	arachnoid_mater	0.298096	0.2763
hsa-miR-373-5p	arachnoid_mater	0	0
hsa-miR-374a-3p	arachnoid_mater	35.1318	9.43454
hsa-miR-374a-5p	arachnoid_mater	973.992	403.747
hsa-miR-374b-3p	arachnoid_mater	20.2143	1.57891
hsa-miR-374b-5p	arachnoid_mater	1385.27	307.681
hsa-miR-374c-3p	arachnoid_mater	0.350397	0.0888469
hsa-miR-374c-5p	arachnoid_mater	9.9324	7.16433
hsa-miR-375-3p	arachnoid_mater	2.90721	0.0352292
hsa-miR-375-5p	arachnoid_mater	0	0
hsa-miR-376a-2-5p	arachnoid_mater	2.57528	1.02103
hsa-miR-376a-3p	arachnoid_mater	285.849	24.5609
hsa-miR-376a-5p	arachnoid_mater	6.76822	5.72079
hsa-miR-376b-3p	arachnoid_mater	66.215	19.4862
hsa-miR-376b-5p	arachnoid_mater	2.93163	1.58011
hsa-miR-376c-3p	arachnoid_mater	622.057	17.5496
hsa-miR-376c-5p	arachnoid_mater	3.16377	1.60952
hsa-miR-377-3p	arachnoid_mater	327.52	155.682
hsa-miR-377-5p	arachnoid_mater	0.743291	0.0676205
hsa-miR-378a-3p	arachnoid_mater	2319.61	250.985
hsa-miR-378a-5p	arachnoid_mater	5.12737	1.59644
hsa-miR-378b	arachnoid_mater	0.122066	0.0130864
hsa-miR-378c	arachnoid_mater	113.195	23.0041
hsa-miR-378d	arachnoid_mater	37.8781	6.68826
hsa-miR-378e	arachnoid_mater	3.56936	0.823082
hsa-miR-378f	arachnoid_mater	9.01872	1.45556
hsa-miR-378g	arachnoid_mater	4.7241	1.32395
hsa-miR-378h	arachnoid_mater	0.395083	0.111737
hsa-miR-378i	arachnoid_mater	147.013	24.9343
hsa-miR-378j	arachnoid_mater	0.0555838	0.0119922
hsa-miR-379-3p	arachnoid_mater	5.1138	2.45471
hsa-miR-379-5p	arachnoid_mater	200.598	63.655
hsa-miR-380-3p	arachnoid_mater	8.05506	1.90564
hsa-miR-380-5p	arachnoid_mater	0.34602	0.17708
hsa-miR-381-3p	arachnoid_mater	51.4807	14.4059
hsa-miR-381-5p	arachnoid_mater	2.01292	0.864129
hsa-miR-382-3p	arachnoid_mater	8.95648	0.306752
hsa-miR-382-5p	arachnoid_mater	18.5623	11.9737
hsa-miR-383-3p	arachnoid_mater	0.544371	0.240279
hsa-miR-383-5p	arachnoid_mater	35.787	29.1646
hsa-miR-384	arachnoid_mater	0	0
hsa-miR-3907	arachnoid_mater	0.227237	0.0092788
hsa-miR-3908	arachnoid_mater	0	0
hsa-miR-3909	arachnoid_mater	2.02119	0.648057
hsa-miR-3910	arachnoid_mater	1.60489	0.929214
hsa-miR-3911	arachnoid_mater	0	0
hsa-miR-3912-3p	arachnoid_mater	8.01239	3.91477
hsa-miR-3912-5p	arachnoid_mater	1.28224	0.170648
hsa-miR-3913-3p	arachnoid_mater	0.387468	0.32208
hsa-miR-3913-5p	arachnoid_mater	3.46476	1.19799
hsa-miR-3914	arachnoid_mater	0.401079	0.139529
hsa-miR-3915	arachnoid_mater	0.0495878	0.0157998
hsa-miR-3916	arachnoid_mater	0.132963	0.00218848
hsa-miR-3917	arachnoid_mater	0	0
hsa-miR-3918	arachnoid_mater	0	0
hsa-miR-3919	arachnoid_mater	0.0108979	0.0108979
hsa-miR-3920	arachnoid_mater	0	0
hsa-miR-3921	arachnoid_mater	0.0217958	0.0217958
hsa-miR-3922-3p	arachnoid_mater	0	0
hsa-miR-3922-5p	arachnoid_mater	0.0217958	0.0217958
hsa-miR-3923	arachnoid_mater	0.233233	0.0370707
hsa-miR-3924	arachnoid_mater	0	0
hsa-miR-3925-3p	arachnoid_mater	0.016894	0.016894
hsa-miR-3925-5p	arachnoid_mater	0.0326938	0.0326938
hsa-miR-3926	arachnoid_mater	1.36618	0.559735
hsa-miR-3927-3p	arachnoid_mater	0	0
hsa-miR-3927-5p	arachnoid_mater	0	0
hsa-miR-3928-3p	arachnoid_mater	0.276825	0.00652096
hsa-miR-3928-5p	arachnoid_mater	0.033788	0.033788
hsa-miR-3929	arachnoid_mater	0	0
hsa-miR-3934-3p	arachnoid_mater	0.482266	0.0245537
hsa-miR-3934-5p	arachnoid_mater	0.413596	0.109504
hsa-miR-3935	arachnoid_mater	0	0
hsa-miR-3936	arachnoid_mater	0.134058	0.0686702
hsa-miR-3937	arachnoid_mater	0.0108979	0.0108979
hsa-miR-3938	arachnoid_mater	0.0882776	0.0207016
hsa-miR-3939	arachnoid_mater	0.147669	0.113881
hsa-miR-3940-3p	arachnoid_mater	1.13732	0.788591
hsa-miR-3940-5p	arachnoid_mater	1.00165	0.958056
hsa-miR-3941	arachnoid_mater	0.0217958	0.0217958
hsa-miR-3942-3p	arachnoid_mater	0.067576	0.067576
hsa-miR-3942-5p	arachnoid_mater	0.0326938	0.0326938
hsa-miR-3943	arachnoid_mater	0.344926	0.243562
hsa-miR-3944-3p	arachnoid_mater	0.0386898	0.00490184
hsa-miR-3944-5p	arachnoid_mater	0	0
hsa-miR-3945	arachnoid_mater	0	0
hsa-miR-3960	arachnoid_mater	4.06515	0.686346
hsa-miR-3972	arachnoid_mater	0	0
hsa-miR-3973	arachnoid_mater	0	0
hsa-miR-3974	arachnoid_mater	0	0
hsa-miR-3975	arachnoid_mater	0	0
hsa-miR-3976	arachnoid_mater	0	0
hsa-miR-3977	arachnoid_mater	0	0
hsa-miR-3978	arachnoid_mater	0	0
hsa-miR-409-3p	arachnoid_mater	27.1644	23.3801
hsa-miR-409-5p	arachnoid_mater	1.20376	0.11397
hsa-miR-410-3p	arachnoid_mater	13.4819	4.32533
hsa-miR-410-5p	arachnoid_mater	0.0326938	0.0326938
hsa-miR-411-3p	arachnoid_mater	6.43297	0.831444
hsa-miR-411-5p	arachnoid_mater	192.257	50.854
hsa-miR-412-3p	arachnoid_mater	0.016894	0.016894
hsa-miR-412-5p	arachnoid_mater	1.08498	0.300329
hsa-miR-421	arachnoid_mater	28.9509	3.00176
hsa-miR-422a	arachnoid_mater	1.7912	0.134716
hsa-miR-423-3p	arachnoid_mater	600.714	71.1209
hsa-miR-423-5p	arachnoid_mater	247.616	19.1739
hsa-miR-424-3p	arachnoid_mater	1.68441	0.376659
hsa-miR-424-5p	arachnoid_mater	203.75	29.928
hsa-miR-4251	arachnoid_mater	0	0
hsa-miR-4252	arachnoid_mater	0	0
hsa-miR-4253	arachnoid_mater	0	0
hsa-miR-425-3p	arachnoid_mater	41.946	27.1468
hsa-miR-4254	arachnoid_mater	0	0
hsa-miR-4255	arachnoid_mater	0	0
hsa-miR-425-5p	arachnoid_mater	172.247	57.2744
hsa-miR-4256	arachnoid_mater	0	0
hsa-miR-4257	arachnoid_mater	0	0
hsa-miR-4258	arachnoid_mater	0	0
hsa-miR-4259	arachnoid_mater	0	0
hsa-miR-4260	arachnoid_mater	0	0
hsa-miR-4261	arachnoid_mater	0	0
hsa-miR-4262	arachnoid_mater	0	0
hsa-miR-4263	arachnoid_mater	0	0
hsa-miR-4264	arachnoid_mater	0	0
hsa-miR-4265	arachnoid_mater	0	0
hsa-miR-4266	arachnoid_mater	0	0
hsa-miR-4267	arachnoid_mater	0	0
hsa-miR-4268	arachnoid_mater	0	0
hsa-miR-4269	arachnoid_mater	0	0
hsa-miR-4270	arachnoid_mater	0	0
hsa-miR-4271	arachnoid_mater	0	0
hsa-miR-4272	arachnoid_mater	0	0
hsa-miR-4273	arachnoid_mater	0	0
hsa-miR-4274	arachnoid_mater	0	0
hsa-miR-4275	arachnoid_mater	0	0
hsa-miR-4276	arachnoid_mater	0	0
hsa-miR-4277	arachnoid_mater	0	0
hsa-miR-4278	arachnoid_mater	0	0
hsa-miR-4279	arachnoid_mater	0	0
hsa-miR-4280	arachnoid_mater	0	0
hsa-miR-4281	arachnoid_mater	0	0
hsa-miR-4282	arachnoid_mater	0	0
hsa-miR-4283	arachnoid_mater	0	0
hsa-miR-4284	arachnoid_mater	1.77925	0.754848
hsa-miR-4285	arachnoid_mater	0	0
hsa-miR-4286	arachnoid_mater	80.6093	54.171
hsa-miR-4287	arachnoid_mater	0	0
hsa-miR-4288	arachnoid_mater	0	0
hsa-miR-4289	arachnoid_mater	0	0
hsa-miR-429	arachnoid_mater	4.22223	1.45416
hsa-miR-4290	arachnoid_mater	0	0
hsa-miR-4291	arachnoid_mater	0	0
hsa-miR-4292	arachnoid_mater	0	0
hsa-miR-4293	arachnoid_mater	0	0
hsa-miR-4294	arachnoid_mater	0	0
hsa-miR-4295	arachnoid_mater	0	0
hsa-miR-4296	arachnoid_mater	0	0
hsa-miR-4297	arachnoid_mater	0	0
hsa-miR-4298	arachnoid_mater	0	0
hsa-miR-4299	arachnoid_mater	0	0
hsa-miR-4300	arachnoid_mater	0	0
hsa-miR-4301	arachnoid_mater	1.87777	0.999281
hsa-miR-4302	arachnoid_mater	0	0
hsa-miR-4303	arachnoid_mater	0	0
hsa-miR-4304	arachnoid_mater	0	0
hsa-miR-4305	arachnoid_mater	0	0
hsa-miR-4306	arachnoid_mater	0.322605	0.0828509
hsa-miR-4307	arachnoid_mater	0	0
hsa-miR-4308	arachnoid_mater	0	0
hsa-miR-4309	arachnoid_mater	0	0
hsa-miR-4310	arachnoid_mater	0	0
hsa-miR-4311	arachnoid_mater	0	0
hsa-miR-4312	arachnoid_mater	0	0
hsa-miR-4313	arachnoid_mater	0	0
hsa-miR-431-3p	arachnoid_mater	1.99979	1.66191
hsa-miR-4314	arachnoid_mater	0	0
hsa-miR-4315	arachnoid_mater	0	0
hsa-miR-431-5p	arachnoid_mater	0.255029	0.0152749
hsa-miR-4316	arachnoid_mater	0	0
hsa-miR-4317	arachnoid_mater	0	0
hsa-miR-4318	arachnoid_mater	0	0
hsa-miR-4319	arachnoid_mater	0.0217958	0.0217958
hsa-miR-4320	arachnoid_mater	0	0
hsa-miR-4321	arachnoid_mater	0	0
hsa-miR-4322	arachnoid_mater	0	0
hsa-miR-4323	arachnoid_mater	0	0
hsa-miR-432-3p	arachnoid_mater	0.68495	0.448434
hsa-miR-4324	arachnoid_mater	0	0
hsa-miR-4325	arachnoid_mater	0	0
hsa-miR-432-5p	arachnoid_mater	56.5377	42.1102
hsa-miR-4326	arachnoid_mater	0.652825	0.0446414
hsa-miR-4327	arachnoid_mater	0	0
hsa-miR-4328	arachnoid_mater	0.418498	0.148194
hsa-miR-4329	arachnoid_mater	0	0
hsa-miR-4330	arachnoid_mater	0	0
hsa-miR-433-3p	arachnoid_mater	6.78792	4.52412
hsa-miR-433-5p	arachnoid_mater	0.486599	0.385235
hsa-miR-4418	arachnoid_mater	0	0
hsa-miR-4420	arachnoid_mater	0	0
hsa-miR-4421	arachnoid_mater	0.0495878	0.0157998
hsa-miR-4422	arachnoid_mater	1.51114	0.617507
hsa-miR-4423-3p	arachnoid_mater	0.912801	0.607659
hsa-miR-4423-5p	arachnoid_mater	0.63755	0.29967
hsa-miR-4424	arachnoid_mater	0.0893718	0.0457802
hsa-miR-4425	arachnoid_mater	0.0108979	0.0108979
hsa-miR-4426	arachnoid_mater	0	0
hsa-miR-4427	arachnoid_mater	0	0
hsa-miR-4428	arachnoid_mater	0.0980813	0.0980813
hsa-miR-4429	arachnoid_mater	0.198351	0.063199
hsa-miR-4430	arachnoid_mater	0	0
hsa-miR-4431	arachnoid_mater	0	0
hsa-miR-4432	arachnoid_mater	0	0
hsa-miR-4433a-3p	arachnoid_mater	0.134058	0.0686702
hsa-miR-4433a-5p	arachnoid_mater	0.0953679	0.0735721
hsa-miR-4433b-3p	arachnoid_mater	0.016894	0.016894
hsa-miR-4433b-5p	arachnoid_mater	0.0604857	0.0266977
hsa-miR-4434	arachnoid_mater	0	0
hsa-miR-4435	arachnoid_mater	0	0
hsa-miR-4436a	arachnoid_mater	0	0
hsa-miR-4436b-3p	arachnoid_mater	0.0871833	0.0871833
hsa-miR-4436b-5p	arachnoid_mater	0	0
hsa-miR-4437	arachnoid_mater	0	0
hsa-miR-4438	arachnoid_mater	0	0
hsa-miR-4439	arachnoid_mater	0	0
hsa-miR-4440	arachnoid_mater	0.216339	0.0201767
hsa-miR-4441	arachnoid_mater	0	0
hsa-miR-4442	arachnoid_mater	0.0784739	0.0566781
hsa-miR-4443	arachnoid_mater	5.13914	1.72655
hsa-miR-4444	arachnoid_mater	0.0762854	0.0762854
hsa-miR-4445-3p	arachnoid_mater	0	0
hsa-miR-4445-5p	arachnoid_mater	0	0
hsa-miR-4446-3p	arachnoid_mater	1.52033	0.506686
hsa-miR-4446-5p	arachnoid_mater	0.0217958	0.0217958
hsa-miR-4447	arachnoid_mater	0	0
hsa-miR-4448	arachnoid_mater	3.10267	2.62964
hsa-miR-4449	arachnoid_mater	0.0833757	0.0179882
hsa-miR-4450	arachnoid_mater	0.0217958	0.0217958
hsa-miR-4451	arachnoid_mater	0	0
hsa-miR-4452	arachnoid_mater	0	0
hsa-miR-4453	arachnoid_mater	0	0
hsa-miR-4454	arachnoid_mater	23.6765	4.9757
hsa-miR-4455	arachnoid_mater	0.0108979	0.0108979
hsa-miR-4456	arachnoid_mater	0	0
hsa-miR-4457	arachnoid_mater	0	0
hsa-miR-4458	arachnoid_mater	0	0
hsa-miR-4460	arachnoid_mater	0.033788	0.033788
hsa-miR-4462	arachnoid_mater	0	0
hsa-miR-4463	arachnoid_mater	0.0217958	0.0217958
hsa-miR-4464	arachnoid_mater	0	0
hsa-miR-4465	arachnoid_mater	0	0
hsa-miR-4466	arachnoid_mater	0.0326938	0.0326938
hsa-miR-4467	arachnoid_mater	0.0108979	0.0108979
hsa-miR-4468	arachnoid_mater	0	0
hsa-miR-4469	arachnoid_mater	0.0386898	0.00490184
hsa-miR-4470	arachnoid_mater	0.10027	0.0348822
hsa-miR-4471	arachnoid_mater	0.0108979	0.0108979
hsa-miR-4472	arachnoid_mater	0	0
hsa-miR-4473	arachnoid_mater	0.0555838	0.0119922
hsa-miR-4474-3p	arachnoid_mater	0.309519	0.0392147
hsa-miR-4474-5p	arachnoid_mater	0	0
hsa-miR-4475	arachnoid_mater	0	0
hsa-miR-4476	arachnoid_mater	0.016894	0.016894
hsa-miR-4477a	arachnoid_mater	0.0217958	0.0217958
hsa-miR-4477b	arachnoid_mater	0.0217958	0.0217958
hsa-miR-4478	arachnoid_mater	0	0
hsa-miR-4479	arachnoid_mater	0.111168	0.0239843
hsa-miR-448	arachnoid_mater	0.0435917	0.0435917
hsa-miR-4480	arachnoid_mater	0	0
hsa-miR-4481	arachnoid_mater	0	0
hsa-miR-4482-3p	arachnoid_mater	0.016894	0.016894
hsa-miR-4482-5p	arachnoid_mater	0.016894	0.016894
hsa-miR-4483	arachnoid_mater	0	0
hsa-miR-4484	arachnoid_mater	4.91527	0.184953
hsa-miR-4485-3p	arachnoid_mater	1.06156	0.56026
hsa-miR-4485-5p	arachnoid_mater	0	0
hsa-miR-4486	arachnoid_mater	0	0
hsa-miR-4487	arachnoid_mater	0	0
hsa-miR-4488	arachnoid_mater	2.948	1.2586
hsa-miR-4489	arachnoid_mater	0.0217958	0.0217958
hsa-miR-4490	arachnoid_mater	0	0
hsa-miR-4491	arachnoid_mater	0.0762854	0.0762854
hsa-miR-4492	arachnoid_mater	0.570544	0.00385208
hsa-miR-4493	arachnoid_mater	0	0
hsa-miR-4494	arachnoid_mater	0	0
hsa-miR-4495	arachnoid_mater	0	0
hsa-miR-4496	arachnoid_mater	0	0
hsa-miR-4497	arachnoid_mater	0.63812	0.0714281
hsa-miR-4498	arachnoid_mater	0	0
hsa-miR-4499	arachnoid_mater	0.0277919	0.00599608
hsa-miR-449a	arachnoid_mater	3.77072	3.09496
hsa-miR-449b-3p	arachnoid_mater	0	0
hsa-miR-449b-5p	arachnoid_mater	0.356918	0.187978
hsa-miR-449c-3p	arachnoid_mater	0	0
hsa-miR-449c-5p	arachnoid_mater	0.153665	0.0860891
hsa-miR-4500	arachnoid_mater	0.16185	0.0746663
hsa-miR-4501	arachnoid_mater	0.0871833	0.0871833
hsa-miR-4502	arachnoid_mater	0	0
hsa-miR-4503	arachnoid_mater	0	0
hsa-miR-4504	arachnoid_mater	0.105172	0.0038076
hsa-miR-4505	arachnoid_mater	0	0
hsa-miR-4506	arachnoid_mater	0.0604857	0.0266977
hsa-miR-4507	arachnoid_mater	0.122066	0.0130864
hsa-miR-4508	arachnoid_mater	1.23698	0.223341
hsa-miR-4509	arachnoid_mater	0	0
hsa-miR-450a-1-3p	arachnoid_mater	0.222335	0.0479686
hsa-miR-450a-2-3p	arachnoid_mater	0.355824	0.25446
hsa-miR-450a-5p	arachnoid_mater	7.06422	4.22603
hsa-miR-450b-3p	arachnoid_mater	0.0713836	0.0375956
hsa-miR-450b-5p	arachnoid_mater	1.53346	0.291095
hsa-miR-4510	arachnoid_mater	0.930744	0.0153194
hsa-miR-4511	arachnoid_mater	0.0326938	0.0326938
hsa-miR-4512	arachnoid_mater	0.0326938	0.0326938
hsa-miR-4513	arachnoid_mater	0	0
hsa-miR-4514	arachnoid_mater	0	0
hsa-miR-4515	arachnoid_mater	0.0108979	0.0108979
hsa-miR-4516	arachnoid_mater	6.1031	2.04854
hsa-miR-4517	arachnoid_mater	0.0277919	0.00599608
hsa-miR-4518	arachnoid_mater	0.0108979	0.0108979
hsa-miR-4519	arachnoid_mater	0.0217958	0.0217958
hsa-miR-451a	arachnoid_mater	23945.2	3572.77
hsa-miR-451b	arachnoid_mater	0.08447	0.08447
hsa-miR-4520-2-3p	arachnoid_mater	0.0108979	0.0108979
hsa-miR-4520-3p	arachnoid_mater	0.0495878	0.0157998
hsa-miR-4520-5p	arachnoid_mater	0	0
hsa-miR-4521	arachnoid_mater	0.904572	0.228812
hsa-miR-4522	arachnoid_mater	0	0
hsa-miR-4523	arachnoid_mater	0	0
hsa-miR-452-3p	arachnoid_mater	0	0
hsa-miR-4524a-3p	arachnoid_mater	2.28822	0.718916
hsa-miR-4524a-5p	arachnoid_mater	0.0544896	0.0544896
hsa-miR-4524b-3p	arachnoid_mater	0	0
hsa-miR-4524b-5p	arachnoid_mater	0.016894	0.016894
hsa-miR-4525	arachnoid_mater	0.736726	0.33127
hsa-miR-452-5p	arachnoid_mater	93.065	7.69075
hsa-miR-4526	arachnoid_mater	0.033788	0.033788
hsa-miR-4527	arachnoid_mater	0	0
hsa-miR-4528	arachnoid_mater	0	0
hsa-miR-4529-3p	arachnoid_mater	0.117164	0.0517762
hsa-miR-4529-5p	arachnoid_mater	0.0555838	0.0119922
hsa-miR-4530	arachnoid_mater	0	0
hsa-miR-4531	arachnoid_mater	0	0
hsa-miR-4533	arachnoid_mater	0	0
hsa-miR-4534	arachnoid_mater	0	0
hsa-miR-4535	arachnoid_mater	0	0
hsa-miR-4536-3p	arachnoid_mater	1.38086	0.105808
hsa-miR-4536-5p	arachnoid_mater	0.429965	0.212007
hsa-miR-4537	arachnoid_mater	0	0
hsa-miR-4538	arachnoid_mater	0	0
hsa-miR-4539	arachnoid_mater	0	0
hsa-miR-4540	arachnoid_mater	0	0
hsa-miR-454-3p	arachnoid_mater	273.242	90.7895
hsa-miR-454-5p	arachnoid_mater	0.474651	0.234897
hsa-miR-455-3p	arachnoid_mater	196.781	63.5215
hsa-miR-455-5p	arachnoid_mater	42.2576	13.6615
hsa-miR-4632-3p	arachnoid_mater	0.126967	0.0256034
hsa-miR-4632-5p	arachnoid_mater	0.0435917	0.0435917
hsa-miR-4633-3p	arachnoid_mater	0	0
hsa-miR-4633-5p	arachnoid_mater	0	0
hsa-miR-4634	arachnoid_mater	0.0217958	0.0217958
hsa-miR-4635	arachnoid_mater	0.016894	0.016894
hsa-miR-4636	arachnoid_mater	1.9176	0.261986
hsa-miR-4637	arachnoid_mater	0.0217958	0.0217958
hsa-miR-4638-3p	arachnoid_mater	0.182551	0.0136113
hsa-miR-4638-5p	arachnoid_mater	0.0724778	0.0288862
hsa-miR-4639-3p	arachnoid_mater	0.050682	0.050682
hsa-miR-4639-5p	arachnoid_mater	0.0326938	0.0326938
hsa-miR-4640-3p	arachnoid_mater	0.131869	0.0642933
hsa-miR-4640-5p	arachnoid_mater	0.231045	0.0958928
hsa-miR-4641	arachnoid_mater	0.0653875	0.0653875
hsa-miR-4642	arachnoid_mater	0.0108979	0.0108979
hsa-miR-4643	arachnoid_mater	0.18474	0.119352
hsa-miR-4644	arachnoid_mater	0.117164	0.0517762
hsa-miR-4645-3p	arachnoid_mater	0.186359	0.118783
hsa-miR-4645-5p	arachnoid_mater	0.306805	0.132439
hsa-miR-4646-3p	arachnoid_mater	0.137865	0.0365014
hsa-miR-4646-5p	arachnoid_mater	0.0555838	0.0119922
hsa-miR-4647	arachnoid_mater	0.0277919	0.00599608
hsa-miR-4648	arachnoid_mater	0.016894	0.016894
hsa-miR-4649-3p	arachnoid_mater	0.614705	0.331359
hsa-miR-4649-5p	arachnoid_mater	0.165657	0.0305053
hsa-miR-4650-3p	arachnoid_mater	0	0
hsa-miR-4650-5p	arachnoid_mater	0	0
hsa-miR-4651	arachnoid_mater	0.0446859	0.0228901
hsa-miR-4652-3p	arachnoid_mater	0	0
hsa-miR-4652-5p	arachnoid_mater	0	0
hsa-miR-4653-3p	arachnoid_mater	0	0
hsa-miR-4653-5p	arachnoid_mater	0	0
hsa-miR-4654	arachnoid_mater	0.0435917	0.0435917
hsa-miR-4655-3p	arachnoid_mater	0	0
hsa-miR-4655-5p	arachnoid_mater	0.0108979	0.0108979
hsa-miR-4656	arachnoid_mater	0	0
hsa-miR-4657	arachnoid_mater	0	0
hsa-miR-4658	arachnoid_mater	0.0277919	0.00599608
hsa-miR-4659a-3p	arachnoid_mater	0.13896	0.0299804
hsa-miR-4659a-5p	arachnoid_mater	0	0
hsa-miR-4659b-3p	arachnoid_mater	0.120971	0.0533953
hsa-miR-4659b-5p	arachnoid_mater	0	0
hsa-miR-466	arachnoid_mater	2.75201	1.64043
hsa-miR-4660	arachnoid_mater	0.166751	0.0359765
hsa-miR-4661-3p	arachnoid_mater	0.0108979	0.0108979
hsa-miR-4661-5p	arachnoid_mater	0.142767	0.0751912
hsa-miR-4662a-3p	arachnoid_mater	0.129156	0.10736
hsa-miR-4662a-5p	arachnoid_mater	1.84783	0.462525
hsa-miR-4662b	arachnoid_mater	0.0893718	0.0457802
hsa-miR-4663	arachnoid_mater	0	0
hsa-miR-4664-3p	arachnoid_mater	0	0
hsa-miR-4664-5p	arachnoid_mater	0.111168	0.0239843
hsa-miR-4665-3p	arachnoid_mater	0	0
hsa-miR-4665-5p	arachnoid_mater	0.136771	0.102983
hsa-miR-4666a-3p	arachnoid_mater	0	0
hsa-miR-4666a-5p	arachnoid_mater	0.0108979	0.0108979
hsa-miR-4666b	arachnoid_mater	0	0
hsa-miR-4667-3p	arachnoid_mater	0.016894	0.016894
hsa-miR-4667-5p	arachnoid_mater	0.327507	0.044161
hsa-miR-4668-3p	arachnoid_mater	0.0713836	0.0375956
hsa-miR-4668-5p	arachnoid_mater	0.257218	0.148238
hsa-miR-4669	arachnoid_mater	0	0
hsa-miR-4670-3p	arachnoid_mater	1.2969	0.621137
hsa-miR-4670-5p	arachnoid_mater	0.292625	0.0561087
hsa-miR-4671-3p	arachnoid_mater	0.0326938	0.0326938
hsa-miR-4671-5p	arachnoid_mater	0	0
hsa-miR-4672	arachnoid_mater	0.0446859	0.0228901
hsa-miR-4673	arachnoid_mater	0.0108979	0.0108979
hsa-miR-4674	arachnoid_mater	0.0386898	0.00490184
hsa-miR-4675	arachnoid_mater	0	0
hsa-miR-4676-3p	arachnoid_mater	0.016894	0.016894
hsa-miR-4676-5p	arachnoid_mater	0.0108979	0.0108979
hsa-miR-4677-3p	arachnoid_mater	0.344401	0.061055
hsa-miR-4677-5p	arachnoid_mater	0.104077	0.0702893
hsa-miR-4678	arachnoid_mater	0	0
hsa-miR-4679	arachnoid_mater	0.109526	0.0757383
hsa-miR-4680-3p	arachnoid_mater	0.0326938	0.0326938
hsa-miR-4680-5p	arachnoid_mater	0	0
hsa-miR-4681	arachnoid_mater	0	0
hsa-miR-4682	arachnoid_mater	0.016894	0.016894
hsa-miR-4683	arachnoid_mater	0.246845	0.145481
hsa-miR-4684-3p	arachnoid_mater	0.0217958	0.0217958
hsa-miR-4684-5p	arachnoid_mater	0	0
hsa-miR-4685-3p	arachnoid_mater	0.182551	0.0136113
hsa-miR-4685-5p	arachnoid_mater	0	0
hsa-miR-4686	arachnoid_mater	0.016894	0.016894
hsa-miR-4687-3p	arachnoid_mater	0.0724778	0.0288862
hsa-miR-4687-5p	arachnoid_mater	0.0653875	0.0653875
hsa-miR-4688	arachnoid_mater	0.282821	0.021271
hsa-miR-4689	arachnoid_mater	0.126967	0.0256034
hsa-miR-4690-3p	arachnoid_mater	0	0
hsa-miR-4690-5p	arachnoid_mater	0	0
hsa-miR-4691-3p	arachnoid_mater	0	0
hsa-miR-4691-5p	arachnoid_mater	0	0
hsa-miR-4692	arachnoid_mater	0	0
hsa-miR-4693-3p	arachnoid_mater	0.016894	0.016894
hsa-miR-4693-5p	arachnoid_mater	0	0
hsa-miR-4694-3p	arachnoid_mater	0.0615799	0.0397841
hsa-miR-4694-5p	arachnoid_mater	0	0
hsa-miR-4695-3p	arachnoid_mater	0.0217958	0.0217958
hsa-miR-4695-5p	arachnoid_mater	0.0108979	0.0108979
hsa-miR-4696	arachnoid_mater	0	0
hsa-miR-4697-3p	arachnoid_mater	0	0
hsa-miR-4697-5p	arachnoid_mater	0	0
hsa-miR-4698	arachnoid_mater	0	0
hsa-miR-4699-3p	arachnoid_mater	0.0277919	0.00599608
hsa-miR-4699-5p	arachnoid_mater	0.0833757	0.0179882
hsa-miR-4700-3p	arachnoid_mater	0	0
hsa-miR-4700-5p	arachnoid_mater	0.0217958	0.0217958
hsa-miR-4701-3p	arachnoid_mater	0.0446859	0.0228901
hsa-miR-4701-5p	arachnoid_mater	0.126967	0.0256034
hsa-miR-4703-3p	arachnoid_mater	0.164563	0.096987
hsa-miR-4703-5p	arachnoid_mater	0.453949	0.323174
hsa-miR-4704-3p	arachnoid_mater	0	0
hsa-miR-4704-5p	arachnoid_mater	0.0108979	0.0108979
hsa-miR-4705	arachnoid_mater	1.10621	0.0925656
hsa-miR-4706	arachnoid_mater	0.0108979	0.0108979
hsa-miR-4707-3p	arachnoid_mater	1.26862	0.353199
hsa-miR-4707-5p	arachnoid_mater	0.110073	0.0424974
hsa-miR-4708-3p	arachnoid_mater	0.0386898	0.00490184
hsa-miR-4708-5p	arachnoid_mater	0.0108979	0.0108979
hsa-miR-4709-3p	arachnoid_mater	0.0435917	0.0435917
hsa-miR-4709-5p	arachnoid_mater	0.0386898	0.00490184
hsa-miR-4710	arachnoid_mater	0.016894	0.016894
hsa-miR-4711-3p	arachnoid_mater	0	0
hsa-miR-4711-5p	arachnoid_mater	0	0
hsa-miR-4712-3p	arachnoid_mater	0	0
hsa-miR-4712-5p	arachnoid_mater	0	0
hsa-miR-4713-3p	arachnoid_mater	0	0
hsa-miR-4713-5p	arachnoid_mater	0	0
hsa-miR-4714-3p	arachnoid_mater	0.43049	0.0926101
hsa-miR-4714-5p	arachnoid_mater	0.444671	0.0959373
hsa-miR-4715-3p	arachnoid_mater	0.0555838	0.0119922
hsa-miR-4715-5p	arachnoid_mater	0.131869	0.0642933
hsa-miR-4716-3p	arachnoid_mater	0.117164	0.0517762
hsa-miR-4716-5p	arachnoid_mater	0	0
hsa-miR-4717-3p	arachnoid_mater	0.250652	0.250652
hsa-miR-4717-5p	arachnoid_mater	0.0773797	0.00980368
hsa-miR-4718	arachnoid_mater	0	0
hsa-miR-4719	arachnoid_mater	0.0931794	0.0593914
hsa-miR-4720-3p	arachnoid_mater	0	0
hsa-miR-4720-5p	arachnoid_mater	0.033788	0.033788
hsa-miR-4721	arachnoid_mater	0	0
hsa-miR-4722-3p	arachnoid_mater	0.0108979	0.0108979
hsa-miR-4722-5p	arachnoid_mater	0.0108979	0.0108979
hsa-miR-4723-3p	arachnoid_mater	0.016894	0.016894
hsa-miR-4723-5p	arachnoid_mater	0.143861	0.00870944
hsa-miR-4724-3p	arachnoid_mater	0	0
hsa-miR-4724-5p	arachnoid_mater	0	0
hsa-miR-4725-3p	arachnoid_mater	0.551461	0.146005
hsa-miR-4725-5p	arachnoid_mater	0	0
hsa-miR-4726-3p	arachnoid_mater	0	0
hsa-miR-4726-5p	arachnoid_mater	0.0653875	0.0653875
hsa-miR-4727-3p	arachnoid_mater	0.050682	0.050682
hsa-miR-4727-5p	arachnoid_mater	0.0277919	0.00599608
hsa-miR-4728-3p	arachnoid_mater	0.264833	0.0621048
hsa-miR-4728-5p	arachnoid_mater	0.0555838	0.0119922
hsa-miR-4729	arachnoid_mater	0.016894	0.016894
hsa-miR-4730	arachnoid_mater	0.0555838	0.0119922
hsa-miR-4731-3p	arachnoid_mater	0.0277919	0.00599608
hsa-miR-4731-5p	arachnoid_mater	0.0217958	0.0217958
hsa-miR-4732-3p	arachnoid_mater	0.666961	0.531809
hsa-miR-4732-5p	arachnoid_mater	0.971053	0.227718
hsa-miR-4733-3p	arachnoid_mater	0.0544896	0.0544896
hsa-miR-4733-5p	arachnoid_mater	0.0724778	0.0288862
hsa-miR-4734	arachnoid_mater	0	0
hsa-miR-4735-3p	arachnoid_mater	0.263214	0.17603
hsa-miR-4735-5p	arachnoid_mater	0.188547	0.0141806
hsa-miR-4736	arachnoid_mater	0	0
hsa-miR-4737	arachnoid_mater	0	0
hsa-miR-4738-3p	arachnoid_mater	0.137865	0.0365014
hsa-miR-4738-5p	arachnoid_mater	0.0326938	0.0326938
hsa-miR-4739	arachnoid_mater	0.016894	0.016894
hsa-miR-4740-3p	arachnoid_mater	0.016894	0.016894
hsa-miR-4740-5p	arachnoid_mater	0.033788	0.033788
hsa-miR-4741	arachnoid_mater	0.0217958	0.0217958
hsa-miR-4742-3p	arachnoid_mater	0.136771	0.102983
hsa-miR-4742-5p	arachnoid_mater	0.455044	0.389656
hsa-miR-4743-3p	arachnoid_mater	0.0108979	0.0108979
hsa-miR-4743-5p	arachnoid_mater	0.225049	0.123685
hsa-miR-4744	arachnoid_mater	0	0
hsa-miR-4745-3p	arachnoid_mater	0	0
hsa-miR-4745-5p	arachnoid_mater	0.0446859	0.0228901
hsa-miR-4746-3p	arachnoid_mater	0	0
hsa-miR-4746-5p	arachnoid_mater	0.016894	0.016894
hsa-miR-4747-3p	arachnoid_mater	0.0108979	0.0108979
hsa-miR-4747-5p	arachnoid_mater	0.016894	0.016894
hsa-miR-4748	arachnoid_mater	0.0386898	0.00490184
hsa-miR-4749-3p	arachnoid_mater	0.149857	0.0190825
hsa-miR-4749-5p	arachnoid_mater	0.175461	0.107885
hsa-miR-4750-3p	arachnoid_mater	0.016894	0.016894
hsa-miR-4750-5p	arachnoid_mater	0.244131	0.0261728
hsa-miR-4751	arachnoid_mater	0	0
hsa-miR-4752	arachnoid_mater	0	0
hsa-miR-4753-3p	arachnoid_mater	0.0217958	0.0217958
hsa-miR-4753-5p	arachnoid_mater	0.122066	0.0130864
hsa-miR-4754	arachnoid_mater	0	0
hsa-miR-4755-3p	arachnoid_mater	0	0
hsa-miR-4755-5p	arachnoid_mater	0.0555838	0.0119922
hsa-miR-4756-3p	arachnoid_mater	0	0
hsa-miR-4756-5p	arachnoid_mater	0	0
hsa-miR-4757-3p	arachnoid_mater	0.247939	0.0789988
hsa-miR-4757-5p	arachnoid_mater	0.050682	0.050682
hsa-miR-4758-3p	arachnoid_mater	0.170559	0.0691951
hsa-miR-4758-5p	arachnoid_mater	0.749812	0.209204
hsa-miR-4759	arachnoid_mater	0.0108979	0.0108979
hsa-miR-4760-3p	arachnoid_mater	0	0
hsa-miR-4760-5p	arachnoid_mater	0	0
hsa-miR-4761-3p	arachnoid_mater	0	0
hsa-miR-4761-5p	arachnoid_mater	0	0
hsa-miR-4762-3p	arachnoid_mater	0.0217958	0.0217958
hsa-miR-4762-5p	arachnoid_mater	0	0
hsa-miR-4763-3p	arachnoid_mater	0	0
hsa-miR-4763-5p	arachnoid_mater	0.0435917	0.0435917
hsa-miR-4764-3p	arachnoid_mater	0	0
hsa-miR-4764-5p	arachnoid_mater	0	0
hsa-miR-4765	arachnoid_mater	0	0
hsa-miR-4766-3p	arachnoid_mater	0.143861	0.00870944
hsa-miR-4766-5p	arachnoid_mater	0.016894	0.016894
hsa-miR-4767	arachnoid_mater	0.271923	0.0321689
hsa-miR-4768-3p	arachnoid_mater	0	0
hsa-miR-4768-5p	arachnoid_mater	0.590151	0.150907
hsa-miR-4769-3p	arachnoid_mater	0.0386898	0.00490184
hsa-miR-4769-5p	arachnoid_mater	0.0108979	0.0108979
hsa-miR-4770	arachnoid_mater	0.172748	0.0637684
hsa-miR-4771	arachnoid_mater	0	0
hsa-miR-4772-3p	arachnoid_mater	0.0953679	0.0735721
hsa-miR-4772-5p	arachnoid_mater	0.170559	0.0691951
hsa-miR-4773	arachnoid_mater	0	0
hsa-miR-4774-3p	arachnoid_mater	0	0
hsa-miR-4774-5p	arachnoid_mater	0	0
hsa-miR-4775	arachnoid_mater	0.30733	0.172178
hsa-miR-4776-3p	arachnoid_mater	0	0
hsa-miR-4776-5p	arachnoid_mater	0.0833757	0.0179882
hsa-miR-4777-3p	arachnoid_mater	0.0277919	0.00599608
hsa-miR-4777-5p	arachnoid_mater	0	0
hsa-miR-4778-3p	arachnoid_mater	0	0
hsa-miR-4778-5p	arachnoid_mater	0	0
hsa-miR-4779	arachnoid_mater	0.0108979	0.0108979
hsa-miR-4780	arachnoid_mater	0	0
hsa-miR-4781-3p	arachnoid_mater	0.220147	0.0849949
hsa-miR-4781-5p	arachnoid_mater	0.0386898	0.00490184
hsa-miR-4782-3p	arachnoid_mater	0	0
hsa-miR-4782-5p	arachnoid_mater	0	0
hsa-miR-4783-3p	arachnoid_mater	0.016894	0.016894
hsa-miR-4783-5p	arachnoid_mater	0	0
hsa-miR-4784	arachnoid_mater	0	0
hsa-miR-4785	arachnoid_mater	0.116069	0.0147055
hsa-miR-4786-3p	arachnoid_mater	0.0446859	0.0228901
hsa-miR-4786-5p	arachnoid_mater	0	0
hsa-miR-4787-3p	arachnoid_mater	0.528571	0.190691
hsa-miR-4787-5p	arachnoid_mater	2.42989	0.577243
hsa-miR-4788	arachnoid_mater	0.111168	0.0239843
hsa-miR-4789-3p	arachnoid_mater	0.0495878	0.0157998
hsa-miR-4789-5p	arachnoid_mater	0.0833757	0.0179882
hsa-miR-4790-3p	arachnoid_mater	0.0326938	0.0326938
hsa-miR-4790-5p	arachnoid_mater	0.0108979	0.0108979
hsa-miR-4791	arachnoid_mater	1.07679	0.139573
hsa-miR-4793-3p	arachnoid_mater	0.0108979	0.0108979
hsa-miR-4793-5p	arachnoid_mater	0	0
hsa-miR-4794	arachnoid_mater	0.0217958	0.0217958
hsa-miR-4795-3p	arachnoid_mater	0.110073	0.0424974
hsa-miR-4795-5p	arachnoid_mater	0.178744	0.0915603
hsa-miR-4796-3p	arachnoid_mater	0.546559	0.107316
hsa-miR-4796-5p	arachnoid_mater	0.033788	0.033788
hsa-miR-4797-3p	arachnoid_mater	0.033788	0.033788
hsa-miR-4797-5p	arachnoid_mater	0.0108979	0.0108979
hsa-miR-4798-3p	arachnoid_mater	0.111168	0.0239843
hsa-miR-4798-5p	arachnoid_mater	0.0217958	0.0217958
hsa-miR-4799-3p	arachnoid_mater	0	0
hsa-miR-4799-5p	arachnoid_mater	0.490976	0.119308
hsa-miR-4800-3p	arachnoid_mater	0.104077	0.0702893
hsa-miR-4800-5p	arachnoid_mater	0.132963	0.00218848
hsa-miR-4801	arachnoid_mater	0	0
hsa-miR-4802-3p	arachnoid_mater	0.0108979	0.0108979
hsa-miR-4802-5p	arachnoid_mater	0.488262	0.0523456
hsa-miR-4803	arachnoid_mater	0.0277919	0.00599608
hsa-miR-4804-3p	arachnoid_mater	0	0
hsa-miR-4804-5p	arachnoid_mater	1.12581	0.247325
hsa-miR-483-3p	arachnoid_mater	26.8831	7.31039
hsa-miR-483-5p	arachnoid_mater	893.146	204.964
hsa-miR-484	arachnoid_mater	95.976	32.1142
hsa-miR-485-3p	arachnoid_mater	2.18129	1.06629
hsa-miR-485-5p	arachnoid_mater	10.834	5.36033
hsa-miR-486-3p	arachnoid_mater	12.3191	1.58466
hsa-miR-486-5p	arachnoid_mater	28.4169	8.80061
hsa-miR-487a-3p	arachnoid_mater	17.4461	6.76908
hsa-miR-487a-5p	arachnoid_mater	8.62082	8.24915
hsa-miR-487b-3p	arachnoid_mater	148.948	90.6974
hsa-miR-487b-5p	arachnoid_mater	0.899625	0.865837
hsa-miR-488-3p	arachnoid_mater	79.635	20.5464
hsa-miR-488-5p	arachnoid_mater	0.318797	0.188022
hsa-miR-489-3p	arachnoid_mater	4.99003	1.32833
hsa-miR-489-5p	arachnoid_mater	0.0108979	0.0108979
hsa-miR-490-3p	arachnoid_mater	1.39931	1.12901
hsa-miR-490-5p	arachnoid_mater	6.16227	5.5203
hsa-miR-491-3p	arachnoid_mater	0.679523	0.105127
hsa-miR-491-5p	arachnoid_mater	18.7308	10.8244
hsa-miR-492	arachnoid_mater	0	0
hsa-miR-493-3p	arachnoid_mater	0.69204	0.35416
hsa-miR-493-5p	arachnoid_mater	8.9212	1.92474
hsa-miR-494-3p	arachnoid_mater	19.3061	11.6775
hsa-miR-494-5p	arachnoid_mater	0.49916	0.0414477
hsa-miR-495-3p	arachnoid_mater	44.8506	7.99383
hsa-miR-495-5p	arachnoid_mater	1.95786	1.18074
hsa-miR-496	arachnoid_mater	1.89357	1.04887
hsa-miR-497-3p	arachnoid_mater	200.907	41.252
hsa-miR-497-5p	arachnoid_mater	1200.58	277.202
hsa-miR-498-3p	arachnoid_mater	0	0
hsa-miR-498-5p	arachnoid_mater	0	0
hsa-miR-4999-3p	arachnoid_mater	0.404887	0.0343574
hsa-miR-4999-5p	arachnoid_mater	1.26315	0.0207906
hsa-miR-499a-3p	arachnoid_mater	9.34793	2.61302
hsa-miR-499a-5p	arachnoid_mater	30.8926	15.0253
hsa-miR-499b-3p	arachnoid_mater	0.0446859	0.0228901
hsa-miR-499b-5p	arachnoid_mater	0.0386898	0.00490184
hsa-miR-5000-3p	arachnoid_mater	0.0893718	0.0457802
hsa-miR-5000-5p	arachnoid_mater	0.232139	0.029411
hsa-miR-5001-3p	arachnoid_mater	0.452855	0.256693
hsa-miR-5001-5p	arachnoid_mater	0.0277919	0.00599608
hsa-miR-5002-3p	arachnoid_mater	0	0
hsa-miR-5002-5p	arachnoid_mater	0.205441	0.0310746
hsa-miR-5003-3p	arachnoid_mater	0.131869	0.0642933
hsa-miR-5003-5p	arachnoid_mater	0.106266	0.0626741
hsa-miR-5004-3p	arachnoid_mater	0.0931794	0.0593914
hsa-miR-5004-5p	arachnoid_mater	0	0
hsa-miR-5006-3p	arachnoid_mater	0.215245	0.046305
hsa-miR-5006-5p	arachnoid_mater	0	0
hsa-miR-5007-3p	arachnoid_mater	0	0
hsa-miR-5007-5p	arachnoid_mater	0	0
hsa-miR-5008-3p	arachnoid_mater	0	0
hsa-miR-5008-5p	arachnoid_mater	0.346589	0.194019
hsa-miR-5009-3p	arachnoid_mater	0.033788	0.033788
hsa-miR-5009-5p	arachnoid_mater	0.016894	0.016894
hsa-miR-500a-3p	arachnoid_mater	66.4344	18.7451
hsa-miR-500a-5p	arachnoid_mater	67.6428	7.02862
hsa-miR-500b-3p	arachnoid_mater	0.277919	0.0599608
hsa-miR-500b-5p	arachnoid_mater	62.568	7.94759
hsa-miR-5010-3p	arachnoid_mater	1.04296	0.56993
hsa-miR-5010-5p	arachnoid_mater	1.39121	0.0616689
hsa-miR-5011-3p	arachnoid_mater	0	0
hsa-miR-5011-5p	arachnoid_mater	0	0
hsa-miR-501-3p	arachnoid_mater	21.5597	7.93726
hsa-miR-501-5p	arachnoid_mater	11.3478	6.78638
hsa-miR-502-3p	arachnoid_mater	72.8188	18.9831
hsa-miR-502-5p	arachnoid_mater	4.22314	1.18222
hsa-miR-503-3p	arachnoid_mater	0.126967	0.0256034
hsa-miR-503-5p	arachnoid_mater	10.7718	5.77121
hsa-miR-504-3p	arachnoid_mater	0.348208	0.0441165
hsa-miR-504-5p	arachnoid_mater	1.13942	0.429876
hsa-miR-5047	arachnoid_mater	0	0
hsa-miR-505-3p	arachnoid_mater	18.8246	6.98944
hsa-miR-505-5p	arachnoid_mater	7.31356	0.491465
hsa-miR-506-3p	arachnoid_mater	0.0615799	0.0397841
hsa-miR-506-5p	arachnoid_mater	0.050682	0.050682
hsa-miR-507	arachnoid_mater	3.13449	0.649765
hsa-miR-508-3p	arachnoid_mater	2.31754	0.864654
hsa-miR-508-5p	arachnoid_mater	0.589626	0.15371
hsa-miR-5087	arachnoid_mater	0	0
hsa-miR-5088-3p	arachnoid_mater	0	0
hsa-miR-5088-5p	arachnoid_mater	0.0724778	0.0288862
hsa-miR-5089-3p	arachnoid_mater	0	0
hsa-miR-5089-5p	arachnoid_mater	0.0604857	0.0266977
hsa-miR-5090	arachnoid_mater	0.276825	0.00652096
hsa-miR-5091	arachnoid_mater	0.033788	0.033788
hsa-miR-5092	arachnoid_mater	0	0
hsa-miR-5093	arachnoid_mater	0	0
hsa-miR-509-3-5p	arachnoid_mater	1.87571	0.894901
hsa-miR-509-3p	arachnoid_mater	3.09186	1.26731
hsa-miR-5094	arachnoid_mater	0	0
hsa-miR-509-5p	arachnoid_mater	0.391275	0.216909
hsa-miR-5100	arachnoid_mater	3.92851	1.44378
hsa-miR-510-3p	arachnoid_mater	0	0
hsa-miR-510-5p	arachnoid_mater	0.340593	0.166227
hsa-miR-511-3p	arachnoid_mater	13.4371	11.1268
hsa-miR-511-5p	arachnoid_mater	0.971053	0.227718
hsa-miR-512-3p	arachnoid_mater	0.0555838	0.0119922
hsa-miR-512-5p	arachnoid_mater	0.0446859	0.0228901
hsa-miR-513a-3p	arachnoid_mater	0.183645	0.0528705
hsa-miR-513a-5p	arachnoid_mater	1.10406	0.450186
hsa-miR-513b-3p	arachnoid_mater	0.0277919	0.00599608
hsa-miR-513b-5p	arachnoid_mater	0.701888	0.244176
hsa-miR-513c-3p	arachnoid_mater	0.22343	0.11445
hsa-miR-513c-5p	arachnoid_mater	1.2021	0.32361
hsa-miR-514a-3p	arachnoid_mater	5.8416	1.11128
hsa-miR-514a-5p	arachnoid_mater	0.201634	0.136246
hsa-miR-514b-3p	arachnoid_mater	0.143861	0.00870944
hsa-miR-514b-5p	arachnoid_mater	0.541133	0.235991
hsa-miR-515-3p	arachnoid_mater	0.0604857	0.0266977
hsa-miR-515-5p	arachnoid_mater	0.033788	0.033788
hsa-miR-516a-3p	arachnoid_mater	0	0
hsa-miR-516a-5p	arachnoid_mater	5.73122	2.61441
hsa-miR-516b-3p	arachnoid_mater	0	0
hsa-miR-516b-5p	arachnoid_mater	18.1628	3.46151
hsa-miR-517-5p	arachnoid_mater	0.323699	0.149333
hsa-miR-517a-3p	arachnoid_mater	12.7168	4.04205
hsa-miR-517b-3p	arachnoid_mater	12.7168	4.04205
hsa-miR-517c-3p	arachnoid_mater	7.7332	1.08547
hsa-miR-5186	arachnoid_mater	0	0
hsa-miR-5187-3p	arachnoid_mater	0.473557	0.168415
hsa-miR-5187-5p	arachnoid_mater	1.13071	0.286015
hsa-miR-5188	arachnoid_mater	0.252841	0.117689
hsa-miR-5189-3p	arachnoid_mater	0.0435917	0.0435917
hsa-miR-5189-5p	arachnoid_mater	0.147669	0.113881
hsa-miR-518a-3p	arachnoid_mater	12.4064	8.06908
hsa-miR-518a-5p	arachnoid_mater	7.92	3.51724
hsa-miR-518b	arachnoid_mater	4.29536	3.20557
hsa-miR-518c-3p	arachnoid_mater	4.53245	3.81319
hsa-miR-518c-5p	arachnoid_mater	0.0664817	0.00109424
hsa-miR-518d-3p	arachnoid_mater	0.577109	0.402743
hsa-miR-518d-5p	arachnoid_mater	0.368385	0.172223
hsa-miR-518e-3p	arachnoid_mater	5.83149	2.6493
hsa-miR-518e-5p	arachnoid_mater	11.409	4.67409
hsa-miR-518f-3p	arachnoid_mater	0.23052	0.208724
hsa-miR-518f-5p	arachnoid_mater	0.149857	0.0190825
hsa-miR-5190	arachnoid_mater	0	0
hsa-miR-5191	arachnoid_mater	0.0495878	0.0157998
hsa-miR-5192	arachnoid_mater	0.0882776	0.0207016
hsa-miR-5193	arachnoid_mater	0.178744	0.0915603
hsa-miR-5194	arachnoid_mater	0	0
hsa-miR-5195-3p	arachnoid_mater	0	0
hsa-miR-5195-5p	arachnoid_mater	0	0
hsa-miR-5196-3p	arachnoid_mater	0	0
hsa-miR-5196-5p	arachnoid_mater	0.0217958	0.0217958
hsa-miR-5197-3p	arachnoid_mater	0	0
hsa-miR-5197-5p	arachnoid_mater	0	0
hsa-miR-519a-2-5p	arachnoid_mater	0.851221	0.567875
hsa-miR-519a-3p	arachnoid_mater	8.86728	2.35033
hsa-miR-519a-5p	arachnoid_mater	13.8313	6.13739
hsa-miR-519b-3p	arachnoid_mater	0.195638	0.108454
hsa-miR-519b-5p	arachnoid_mater	11.409	4.67409
hsa-miR-519c-3p	arachnoid_mater	0.0277919	0.00599608
hsa-miR-519c-5p	arachnoid_mater	11.409	4.67409
hsa-miR-519d-3p	arachnoid_mater	3.44362	2.94231
hsa-miR-519d-5p	arachnoid_mater	0.12316	0.0795681
hsa-miR-519e-3p	arachnoid_mater	0	0
hsa-miR-519e-5p	arachnoid_mater	0.0108979	0.0108979
hsa-miR-520a-3p	arachnoid_mater	0	0
hsa-miR-520a-5p	arachnoid_mater	0.0277919	0.00599608
hsa-miR-520b-3p	arachnoid_mater	0.783645	0.500299
hsa-miR-520b-5p	arachnoid_mater	0.851221	0.567875
hsa-miR-520c-3p	arachnoid_mater	0.783645	0.500299
hsa-miR-520c-5p	arachnoid_mater	0.368385	0.172223
hsa-miR-520d-3p	arachnoid_mater	0.552031	0.225093
hsa-miR-520d-5p	arachnoid_mater	10.6103	7.97305
hsa-miR-520e-3p	arachnoid_mater	0.0108979	0.0108979
hsa-miR-520e-5p	arachnoid_mater	0	0
hsa-miR-520f-3p	arachnoid_mater	0.016894	0.016894
hsa-miR-520f-5p	arachnoid_mater	0.0108979	0.0108979
hsa-miR-520g-3p	arachnoid_mater	10.0817	7.48803
hsa-miR-520g-5p	arachnoid_mater	0.377095	0.0283613
hsa-miR-520h	arachnoid_mater	7.80104	5.20734
hsa-miR-521	arachnoid_mater	2.855	1.50365
hsa-miR-522-3p	arachnoid_mater	9.55902	5.67936
hsa-miR-522-5p	arachnoid_mater	11.409	4.67409
hsa-miR-523-3p	arachnoid_mater	0	0
hsa-miR-523-5p	arachnoid_mater	11.409	4.67409
hsa-miR-524-3p	arachnoid_mater	0.364578	0.277394
hsa-miR-524-5p	arachnoid_mater	4.63543	3.67641
hsa-miR-525-3p	arachnoid_mater	0.016894	0.016894
hsa-miR-525-5p	arachnoid_mater	0.0108979	0.0108979
hsa-miR-526a-3p	arachnoid_mater	0.050682	0.050682
hsa-miR-526a-5p	arachnoid_mater	0.368385	0.172223
hsa-miR-526b-3p	arachnoid_mater	0.0555838	0.0119922
hsa-miR-526b-5p	arachnoid_mater	0	0
hsa-miR-527	arachnoid_mater	7.38731	3.28969
hsa-miR-532-3p	arachnoid_mater	29.3426	11.7098
hsa-miR-532-5p	arachnoid_mater	575.663	82.8985
hsa-miR-539-3p	arachnoid_mater	7.83889	0.777044
hsa-miR-539-5p	arachnoid_mater	1.59661	0.582972
hsa-miR-541-3p	arachnoid_mater	0.0882776	0.0207016
hsa-miR-541-5p	arachnoid_mater	0.175461	0.107885
hsa-miR-542-3p	arachnoid_mater	6.33161	0.73008
hsa-miR-542-5p	arachnoid_mater	15.3743	6.79211
hsa-miR-543	arachnoid_mater	5.81613	1.04284
hsa-miR-544a	arachnoid_mater	6.54449	2.15205
hsa-miR-544b	arachnoid_mater	0	0
hsa-miR-545-3p	arachnoid_mater	26.3697	6.40468
hsa-miR-545-5p	arachnoid_mater	9.08805	3.31215
hsa-miR-548a-3p	arachnoid_mater	0.867545	0.21367
hsa-miR-548a-5p	arachnoid_mater	0.396177	0.178219
hsa-miR-548aa	arachnoid_mater	5.6664	3.0509
hsa-miR-548ab	arachnoid_mater	2.34266	0.0112893
hsa-miR-548ac	arachnoid_mater	0.033788	0.033788
hsa-miR-548ad-3p	arachnoid_mater	0	0
hsa-miR-548ad-5p	arachnoid_mater	8.90304	0.861496
hsa-miR-548ae-3p	arachnoid_mater	0.117164	0.0517762
hsa-miR-548ae-5p	arachnoid_mater	16.3937	0.716051
hsa-miR-548ag	arachnoid_mater	0.188	0.0190602
hsa-miR-548ah-3p	arachnoid_mater	0.755853	0.494303
hsa-miR-548ah-5p	arachnoid_mater	0.233233	0.0370707
hsa-miR-548ai	arachnoid_mater	3.29144	0.763121
hsa-miR-548aj-3p	arachnoid_mater	0.335144	0.171676
hsa-miR-548aj-5p	arachnoid_mater	2.19994	0.739617
hsa-miR-548ak	arachnoid_mater	1.48444	0.677993
hsa-miR-548al	arachnoid_mater	0.0893718	0.0457802
hsa-miR-548am-3p	arachnoid_mater	0.346589	0.194019
hsa-miR-548am-5p	arachnoid_mater	3.80482	1.66883
hsa-miR-548an	arachnoid_mater	0.30733	0.172178
hsa-miR-548ao-3p	arachnoid_mater	0	0
hsa-miR-548ao-5p	arachnoid_mater	0.016894	0.016894
hsa-miR-548ap-3p	arachnoid_mater	0.0953679	0.0735721
hsa-miR-548ap-5p	arachnoid_mater	0.0833757	0.0179882
hsa-miR-548aq-3p	arachnoid_mater	3.49045	2.42245
hsa-miR-548aq-5p	arachnoid_mater	0.46918	0.0975119
hsa-miR-548ar-3p	arachnoid_mater	0.520431	0.324269
hsa-miR-548ar-5p	arachnoid_mater	2.04627	0.825706
hsa-miR-548as-3p	arachnoid_mater	0.718213	0.110029
hsa-miR-548as-5p	arachnoid_mater	0.176555	0.0414032
hsa-miR-548at-3p	arachnoid_mater	0.0446859	0.0228901
hsa-miR-548at-5p	arachnoid_mater	0.349303	0.0223652
hsa-miR-548au-3p	arachnoid_mater	0.0615799	0.0397841
hsa-miR-548au-5p	arachnoid_mater	5.0222	1.60025
hsa-miR-548av-3p	arachnoid_mater	0.478459	0.129725
hsa-miR-548av-5p	arachnoid_mater	0.0953679	0.0735721
hsa-miR-548aw	arachnoid_mater	3.53938	0.684122
hsa-miR-548ax	arachnoid_mater	0.164563	0.096987
hsa-miR-548ay-3p	arachnoid_mater	0.229426	0.142242
hsa-miR-548ay-5p	arachnoid_mater	11.1487	1.38394
hsa-miR-548az-3p	arachnoid_mater	0.289911	0.115545
hsa-miR-548az-5p	arachnoid_mater	2.14921	0.0132198
hsa-miR-548b-3p	arachnoid_mater	3.28492	1.03995
hsa-miR-548b-5p	arachnoid_mater	1.94215	0.22028
hsa-miR-548ba	arachnoid_mater	0.514391	0.379239
hsa-miR-548bb-3p	arachnoid_mater	0.0555838	0.0119922
hsa-miR-548bb-5p	arachnoid_mater	0.12316	0.0795681
hsa-miR-548bc	arachnoid_mater	1.00432	0.110687
hsa-miR-548c-3p	arachnoid_mater	0.705696	0.139004
hsa-miR-548c-5p	arachnoid_mater	4.42277	1.52392
hsa-miR-548d-3p	arachnoid_mater	0.389087	0.0839451
hsa-miR-548d-5p	arachnoid_mater	10.9585	1.49784
hsa-miR-548e-3p	arachnoid_mater	0.451761	0.190211
hsa-miR-548e-5p	arachnoid_mater	1.16835	0.318317
hsa-miR-548f-3p	arachnoid_mater	0.117925	0.0307419
hsa-miR-548f-5p	arachnoid_mater	0.579823	0.231089
hsa-miR-548g-3p	arachnoid_mater	0	0
hsa-miR-548g-5p	arachnoid_mater	2.24681	0.895471
hsa-miR-548h-3p	arachnoid_mater	5.56981	0.883701
hsa-miR-548h-5p	arachnoid_mater	0.924748	0.0124726
hsa-miR-548i	arachnoid_mater	0.514971	0.160789
hsa-miR-548j-3p	arachnoid_mater	0.0446859	0.0228901
hsa-miR-548j-5p	arachnoid_mater	0.894768	0.151432
hsa-miR-548k	arachnoid_mater	13.5688	0.0535999
hsa-miR-548l	arachnoid_mater	0.791785	0.014661
hsa-miR-548m	arachnoid_mater	0.0108979	0.0108979
hsa-miR-548n	arachnoid_mater	0.838659	0.141193
hsa-miR-548o-3p	arachnoid_mater	1.27464	0.718849
hsa-miR-548o-5p	arachnoid_mater	4.42277	1.52392
hsa-miR-548p	arachnoid_mater	0.750951	0.532993
hsa-miR-548q	arachnoid_mater	5.57471	0.845011
hsa-miR-548s	arachnoid_mater	0.16185	0.0746663
hsa-miR-548t-3p	arachnoid_mater	5.6664	3.0509
hsa-miR-548t-5p	arachnoid_mater	0.186359	0.118783
hsa-miR-548u	arachnoid_mater	0.033788	0.033788
hsa-miR-548v	arachnoid_mater	1.17978	0.00280233
hsa-miR-548w	arachnoid_mater	6.55075	1.93003
hsa-miR-548x-3p	arachnoid_mater	0.100817	0.0681231
hsa-miR-548x-5p	arachnoid_mater	2.03428	0.770123
hsa-miR-548y	arachnoid_mater	0.236516	0.236516
hsa-miR-548z	arachnoid_mater	5.5807	0.872803
hsa-miR-549a-3p	arachnoid_mater	28.9722	11.8079
hsa-miR-549a-5p	arachnoid_mater	17.2915	3.69087
hsa-miR-550a-3-5p	arachnoid_mater	3.83419	0.760977
hsa-miR-550a-3p	arachnoid_mater	3.66853	0.791482
hsa-miR-550a-5p	arachnoid_mater	6.58646	1.95751
hsa-miR-550b-2-5p	arachnoid_mater	0.372193	0.0670511
hsa-miR-550b-3p	arachnoid_mater	0	0
hsa-miR-551a	arachnoid_mater	0.574921	0.269779
hsa-miR-551b-3p	arachnoid_mater	63.1539	18.6468
hsa-miR-551b-5p	arachnoid_mater	0.0762854	0.0762854
hsa-miR-552-3p	arachnoid_mater	0.176555	0.0414032
hsa-miR-552-5p	arachnoid_mater	0.329126	0.193974
hsa-miR-553	arachnoid_mater	0	0
hsa-miR-554	arachnoid_mater	0	0
hsa-miR-555	arachnoid_mater	0.0217958	0.0217958
hsa-miR-556-3p	arachnoid_mater	1.34058	0.686702
hsa-miR-556-5p	arachnoid_mater	1.56401	0.801153
hsa-miR-557	arachnoid_mater	0	0
hsa-miR-5571-3p	arachnoid_mater	0	0
hsa-miR-5571-5p	arachnoid_mater	0	0
hsa-miR-5572	arachnoid_mater	0	0
hsa-miR-5579-3p	arachnoid_mater	0.0991755	0.0315995
hsa-miR-5579-5p	arachnoid_mater	0.189642	0.0806624
hsa-miR-558	arachnoid_mater	0	0
hsa-miR-5580-3p	arachnoid_mater	0.528046	0.113926
hsa-miR-5580-5p	arachnoid_mater	0.0108979	0.0108979
hsa-miR-5581-3p	arachnoid_mater	0.116069	0.0147055
hsa-miR-5581-5p	arachnoid_mater	0.359106	0.0550145
hsa-miR-5582-3p	arachnoid_mater	0.170559	0.0691951
hsa-miR-5582-5p	arachnoid_mater	0	0
hsa-miR-5583-3p	arachnoid_mater	0.0555838	0.0119922
hsa-miR-5583-5p	arachnoid_mater	0.0217958	0.0217958
hsa-miR-5584-3p	arachnoid_mater	0.033788	0.033788
hsa-miR-5584-5p	arachnoid_mater	0.686613	0.0108534
hsa-miR-5585-3p	arachnoid_mater	0.538375	0.268071
hsa-miR-5585-5p	arachnoid_mater	0	0
hsa-miR-5586-3p	arachnoid_mater	0.245225	0.0926545
hsa-miR-5586-5p	arachnoid_mater	0.954684	0.549228
hsa-miR-5587-3p	arachnoid_mater	0.0555838	0.0119922
hsa-miR-5587-5p	arachnoid_mater	0.016894	0.016894
hsa-miR-5588-3p	arachnoid_mater	0.0555838	0.0119922
hsa-miR-5588-5p	arachnoid_mater	0.016894	0.016894
hsa-miR-5589-3p	arachnoid_mater	0	0
hsa-miR-5589-5p	arachnoid_mater	0.0108979	0.0108979
hsa-miR-559	arachnoid_mater	0.016894	0.016894
hsa-miR-5590-3p	arachnoid_mater	0	0
hsa-miR-5590-5p	arachnoid_mater	0	0
hsa-miR-5591-3p	arachnoid_mater	0	0
hsa-miR-5591-5p	arachnoid_mater	0	0
hsa-miR-561-3p	arachnoid_mater	0.033788	0.033788
hsa-miR-561-5p	arachnoid_mater	2.7159	0.553472
hsa-miR-562	arachnoid_mater	0	0
hsa-miR-563	arachnoid_mater	0	0
hsa-miR-564	arachnoid_mater	0	0
hsa-miR-567	arachnoid_mater	0	0
hsa-miR-568	arachnoid_mater	0	0
hsa-miR-5680	arachnoid_mater	0.192355	0.0909909
hsa-miR-5681a	arachnoid_mater	0.144956	0.0577723
hsa-miR-5681b	arachnoid_mater	0.0108979	0.0108979
hsa-miR-5682	arachnoid_mater	0.487693	0.318753
hsa-miR-5683	arachnoid_mater	0.622845	0.183601
hsa-miR-5684	arachnoid_mater	0.841898	0.335078
hsa-miR-5685	arachnoid_mater	0.0108979	0.0108979
hsa-miR-5687	arachnoid_mater	0.016894	0.016894
hsa-miR-5688	arachnoid_mater	0	0
hsa-miR-5689	arachnoid_mater	0.0217958	0.0217958
hsa-miR-569	arachnoid_mater	0	0
hsa-miR-5690	arachnoid_mater	4.23474	1.20512
hsa-miR-5691	arachnoid_mater	0	0
hsa-miR-5692a	arachnoid_mater	0.033788	0.033788
hsa-miR-5692b	arachnoid_mater	0.0277919	0.00599608
hsa-miR-5692c	arachnoid_mater	0.10027	0.0348822
hsa-miR-5693	arachnoid_mater	0	0
hsa-miR-5694	arachnoid_mater	0	0
hsa-miR-5695	arachnoid_mater	0.555838	0.119922
hsa-miR-5696	arachnoid_mater	0.116069	0.0147055
hsa-miR-5697	arachnoid_mater	0.10027	0.0348822
hsa-miR-5698	arachnoid_mater	0	0
hsa-miR-5699-3p	arachnoid_mater	1.05548	0.818963
hsa-miR-5699-5p	arachnoid_mater	2.01187	0.254896
hsa-miR-5700	arachnoid_mater	0.0555838	0.0119922
hsa-miR-5701	arachnoid_mater	3.75392	1.76043
hsa-miR-5702	arachnoid_mater	0.0108979	0.0108979
hsa-miR-5703	arachnoid_mater	0.0277919	0.00599608
hsa-miR-570-3p	arachnoid_mater	8.94204	3.86361
hsa-miR-5704	arachnoid_mater	0	0
hsa-miR-5705	arachnoid_mater	0.0108979	0.0108979
hsa-miR-570-5p	arachnoid_mater	3.29144	0.763121
hsa-miR-5706	arachnoid_mater	0.016894	0.016894
hsa-miR-5707	arachnoid_mater	0	0
hsa-miR-5708	arachnoid_mater	0.0555838	0.0119922
hsa-miR-571	arachnoid_mater	0	0
hsa-miR-572	arachnoid_mater	0	0
hsa-miR-573	arachnoid_mater	0	0
hsa-miR-5739	arachnoid_mater	0	0
hsa-miR-574-3p	arachnoid_mater	634.549	272.084
hsa-miR-574-5p	arachnoid_mater	152.105	67.8373
hsa-miR-575	arachnoid_mater	0	0
hsa-miR-576-3p	arachnoid_mater	5.24186	2.49559
hsa-miR-576-5p	arachnoid_mater	4.91698	0.928342
hsa-miR-577	arachnoid_mater	1.85483	1.71968
hsa-miR-578	arachnoid_mater	0	0
hsa-miR-5787	arachnoid_mater	0	0
hsa-miR-579-3p	arachnoid_mater	1.89913	0.634971
hsa-miR-579-5p	arachnoid_mater	0.585249	0.112217
hsa-miR-580-3p	arachnoid_mater	0.186359	0.118783
hsa-miR-580-5p	arachnoid_mater	0	0
hsa-miR-581	arachnoid_mater	0.132963	0.00218848
hsa-miR-582-3p	arachnoid_mater	2.72028	0.287545
hsa-miR-582-5p	arachnoid_mater	69.7949	7.25335
hsa-miR-583	arachnoid_mater	0	0
hsa-miR-584-3p	arachnoid_mater	0.686613	0.0108534
hsa-miR-584-5p	arachnoid_mater	16.2481	6.59256
hsa-miR-585-3p	arachnoid_mater	3.04061	1.68909
hsa-miR-585-5p	arachnoid_mater	0.765612	0.258792
hsa-miR-586	arachnoid_mater	0	0
hsa-miR-587	arachnoid_mater	0	0
hsa-miR-588	arachnoid_mater	0	0
hsa-miR-589-3p	arachnoid_mater	2.57861	0.145872
hsa-miR-589-5p	arachnoid_mater	5.15428	3.49867
hsa-miR-590-3p	arachnoid_mater	476.979	201.349
hsa-miR-590-5p	arachnoid_mater	136.581	38.9138
hsa-miR-591	arachnoid_mater	0	0
hsa-miR-592	arachnoid_mater	8.39893	1.53997
hsa-miR-593-3p	arachnoid_mater	0	0
hsa-miR-593-5p	arachnoid_mater	0	0
hsa-miR-595	arachnoid_mater	0	0
hsa-miR-596	arachnoid_mater	0	0
hsa-miR-597-3p	arachnoid_mater	0.33893	0.271354
hsa-miR-597-5p	arachnoid_mater	2.00316	0.111034
hsa-miR-598-3p	arachnoid_mater	29.2516	22.4264
hsa-miR-598-5p	arachnoid_mater	0.136771	0.102983
hsa-miR-599	arachnoid_mater	0.215245	0.046305
hsa-miR-600	arachnoid_mater	0.0108979	0.0108979
hsa-miR-601	arachnoid_mater	0	0
hsa-miR-602	arachnoid_mater	0	0
hsa-miR-603	arachnoid_mater	0	0
hsa-miR-604	arachnoid_mater	0	0
hsa-miR-605-3p	arachnoid_mater	0.7836	0.175416
hsa-miR-605-5p	arachnoid_mater	0.422875	0.117733
hsa-miR-606	arachnoid_mater	0	0
hsa-miR-6068	arachnoid_mater	0	0
hsa-miR-6069	arachnoid_mater	0	0
hsa-miR-607	arachnoid_mater	0	0
hsa-miR-6070	arachnoid_mater	0	0
hsa-miR-6071	arachnoid_mater	0	0
hsa-miR-6072	arachnoid_mater	0	0
hsa-miR-6073	arachnoid_mater	0	0
hsa-miR-6074	arachnoid_mater	0	0
hsa-miR-6075	arachnoid_mater	0	0
hsa-miR-6076	arachnoid_mater	0	0
hsa-miR-6077	arachnoid_mater	0	0
hsa-miR-6078	arachnoid_mater	0	0
hsa-miR-6079	arachnoid_mater	0	0
hsa-miR-608	arachnoid_mater	0	0
hsa-miR-6080	arachnoid_mater	0	0
hsa-miR-6081	arachnoid_mater	0	0
hsa-miR-6082	arachnoid_mater	0	0
hsa-miR-6083	arachnoid_mater	0	0
hsa-miR-6084	arachnoid_mater	0	0
hsa-miR-6085	arachnoid_mater	0	0
hsa-miR-6086	arachnoid_mater	0	0
hsa-miR-6088	arachnoid_mater	0	0
hsa-miR-6089	arachnoid_mater	0.0108979	0.0108979
hsa-miR-609	arachnoid_mater	0.0713836	0.0375956
hsa-miR-6090	arachnoid_mater	0.016894	0.016894
hsa-miR-610	arachnoid_mater	0.0386898	0.00490184
hsa-miR-611	arachnoid_mater	0	0
hsa-miR-612	arachnoid_mater	0.0108979	0.0108979
hsa-miR-6124	arachnoid_mater	0	0
hsa-miR-6125	arachnoid_mater	0.10027	0.0348822
hsa-miR-6126	arachnoid_mater	0	0
hsa-miR-6127	arachnoid_mater	0.0108979	0.0108979
hsa-miR-6128	arachnoid_mater	0.0773797	0.00980368
hsa-miR-6129	arachnoid_mater	0	0
hsa-miR-613	arachnoid_mater	0	0
hsa-miR-6130	arachnoid_mater	0.0386898	0.00490184
hsa-miR-6131	arachnoid_mater	0.0108979	0.0108979
hsa-miR-6132	arachnoid_mater	0.0326938	0.0326938
hsa-miR-6133	arachnoid_mater	0.0108979	0.0108979
hsa-miR-6134	arachnoid_mater	0.0217958	0.0217958
hsa-miR-614	arachnoid_mater	0	0
hsa-miR-615-3p	arachnoid_mater	0.0882776	0.0207016
hsa-miR-615-5p	arachnoid_mater	0.0108979	0.0108979
hsa-miR-616-3p	arachnoid_mater	0.657158	0.45443
hsa-miR-6165	arachnoid_mater	0	0
hsa-miR-616-5p	arachnoid_mater	0.419592	0.0817121
hsa-miR-617	arachnoid_mater	0	0
hsa-miR-618	arachnoid_mater	2.55896	0.666828
hsa-miR-619-3p	arachnoid_mater	0	0
hsa-miR-619-5p	arachnoid_mater	5.72439	1.83877
hsa-miR-620	arachnoid_mater	0	0
hsa-miR-621	arachnoid_mater	0	0
hsa-miR-622	arachnoid_mater	0	0
hsa-miR-623	arachnoid_mater	0	0
hsa-miR-624-3p	arachnoid_mater	1.13623	0.722109
hsa-miR-624-5p	arachnoid_mater	3.59553	1.06721
hsa-miR-625-3p	arachnoid_mater	11.8884	2.16743
hsa-miR-625-5p	arachnoid_mater	102.943	54.7278
hsa-miR-626	arachnoid_mater	0	0
hsa-miR-627-3p	arachnoid_mater	0.0784739	0.0566781
hsa-miR-627-5p	arachnoid_mater	27.8103	3.74769
hsa-miR-628-3p	arachnoid_mater	31.0844	2.26323
hsa-miR-628-5p	arachnoid_mater	41.9814	2.11157
hsa-miR-629-3p	arachnoid_mater	2.03143	1.08537
hsa-miR-629-5p	arachnoid_mater	21.9735	4.26864
hsa-miR-630	arachnoid_mater	0	0
hsa-miR-631	arachnoid_mater	0	0
hsa-miR-632	arachnoid_mater	0	0
hsa-miR-633	arachnoid_mater	0	0
hsa-miR-634	arachnoid_mater	0	0
hsa-miR-635	arachnoid_mater	0	0
hsa-miR-636	arachnoid_mater	0.216339	0.0201767
hsa-miR-637	arachnoid_mater	0	0
[truncated: 43,153 more rows]

## Sheet: 3
sncRNA	brain	arachnoid_mater	cerebellum	dura_mater	frontal_lobe	grey_matter	hippocampus	hypothalamus	medulla_oblongata	nucleus_caudatus	occipital_lobe	parietal_lobe	pituitary_gland	substantia_nigra	temporal_lobe	thalamus	white_matter	r
hsa-miR-124-3p	181820	12581.4	265086	34756.1	111106	207343	114201	37489.6	18151.7	118102	198684	151068	626.27	49279.2	158086	83829.9	92318.2	0.772704
hsa-miR-9-5p	72523.1	4080.83	38363.5	4026.03	24722.1	33374.7	39155.3	29056	39372	23548.6	31450.9	29536.2	556.522	27953.1	32342.2	18995.7	26560.5	0.332419
hsa-let-7a-5p	66462.1	68242.9	49406.2	77132.3	43947.2	45653.7	39185.4	52349.2	51574.8	33664.6	46581.4	33773.8	23865.8	74419.9	35153.6	31243	65657.3	-0.281233
hsa-miR-26a-5p	49136.1	95948.3	92811.9	77215.7	39803.9	59527.1	48484.2	36496	62034.3	49300.7	41092.1	44342.3	26470	65994.6	39819.7	38901.6	67199.6	-0.234345
hsa-let-7f-5p	37902.8	26988.5	16951.4	26733.9	21515.1	19250.3	23188	24238.4	17345.7	15581	21754.4	19249.3	13659.7	31253.1	18473.9	11473.2	25502	-0.127934
hsa-miR-29b-3p	28231.1	19530	12344.4	15674.3	36157.8	36900.9	52288.6	25720.5	29610.7	42171.2	39447.2	39191.4	41471.9	42544.1	38065	37669.8	29395.1	0.317091
hsa-let-7b-5p	25128.3	25693.7	27751.5	42973.8	14609.3	14979.4	9978.26	20466.2	20437.7	12759.3	15070.1	10447.6	8617.32	28945.9	16942.9	18520.3	30811	-0.303741
hsa-miR-181a-5p	20584	7304.91	22588.7	14731.8	27305	21988.8	14199.4	17614.5	40463.4	32264.8	32131.7	23977.3	2163.94	87828.6	31345.3	49844.8	78092.4	0.16063
hsa-let-7c-5p	18080.7	18392.5	6863.48	9359.55	10120	7403.53	12873.6	16052.6	9373.82	5942.35	8265.82	6152.69	6222.74	9759.91	9192.97	6443.95	8835.92	-0.347552
hsa-miR-9-3p	17658.9	2322.52	14400.4	2975.45	10758.6	11296.7	18368.9	12387.4	17909.2	8665.18	13320.5	8892.11	159.583	14706.7	10643.6	8550.34	12534	0.304279
hsa-let-7g-5p	16592.8	13423.1	11404.2	15701.3	10502.2	12602.6	10989.2	12245.3	9706.58	11005.4	13834.4	12627.9	8688.63	16890.9	11060.1	7984.02	13946.1	0.0191098
hsa-miR-29a-3p	14382.9	11450.2	7273.82	11588.7	9924.02	10773	14781.9	11213.1	12043.8	12194.6	13161.6	14603.2	11551.3	14122.6	10881	10672.4	9162.63	-0.0992534
hsa-let-7i-5p	11470.9	6209.81	7183.47	17683.1	4199.3	6937.47	5077.04	7451.56	8371.66	3546.55	6393.16	4866.24	4573.01	6119.11	5055.93	3784.61	7801.35	-0.324845
hsa-miR-7-5p	9863.93	684.35	1142.3	813.764	8745.12	4478.7	24045.9	20494.5	1368.99	3936.05	4500.11	7192.82	404224	3204.75	14754.3	2636.17	1588.95	-0.315415
hsa-miR-29c-3p	9478.56	11213.1	12474	7817.83	6888.08	9111.88	12793.7	7264.96	10528.4	10803.3	8743.42	9411.02	13972.2	10793.9	7207.92	9148.54	7393.4	-0.31933
hsa-miR-26b-5p	7440.49	28053.6	15919.4	21242.9	8276.64	7360.2	8895.4	6455.42	13758	6504.65	6402.51	6367.92	7126.48	14904.2	5143.53	8606.39	12420.9	-0.500094
hsa-miR-181b-5p	7174.67	1480.73	6282.61	3252.42	7985.13	4756.5	3146.21	5811.54	9569.16	6987.74	7192.11	5467.3	409.837	27663.4	8054.39	12250.6	20095.9	0.121647
hsa-let-7e-5p	7122.81	6548.44	4595.46	4274.93	4246.59	4168.06	7288.34	7838.09	3590.93	2792.38	4468.35	2931.33	4211.58	6914.04	3855.14	2838.82	4662.82	-0.294207
hsa-miR-27b-3p	6855.59	11236.5	5813.21	8918.05	5762.11	5149.49	5267.6	4516.36	18224	7372.98	6233.72	6666.02	3841.68	17724.8	6394.4	10896.8	13735.3	-0.334385
hsa-miR-143-3p	6593.13	137151	1679.1	27854.9	4736.28	5389.59	4337.75	7779.38	9045.32	6318.33	5493.19	6476.26	3622.64	8465.98	4883.59	5239.41	2701.17	-0.401325
hsa-let-7d-5p	6372.95	4277.87	4284.94	4809.07	4586.1	3775.79	4439.91	4667.84	2986.78	3142.19	4949.19	3988.59	2133.27	6027.42	3891.2	2923.58	5634.7	0.169506
hsa-miR-34a-5p	5631.04	2108.63	615.049	5059.79	2161.72	1727.72	1476.77	2915.66	2899.15	2205.09	5085.37	6628.71	1945.58	4179.07	1522.73	2130.29	1272.21	-0.036058
hsa-miR-139-5p	5468.96	693.455	187.695	1140.27	3940.58	3977.39	2778.96	1197.15	627.256	6479.07	3784.79	3941.63	321.989	2691.35	7607.25	3552.17	1373	0.662191
hsa-miR-138-5p	4435.24	471.347	632.843	955.797	4129.12	3119.55	3798.45	3280.8	2202.76	9542.07	4494.69	6072.32	95.7521	3425.62	6791.29	4369.01	1341.32	0.549136
hsa-miR-191-5p	4418.46	6127.38	3526.52	6238.75	5049.94	4037.36	7719.74	4105.24	3358.34	5028.15	4542.95	5583.46	4431.3	6622.56	5338.18	4787.14	4691.07	-0.0958677
hsa-miR-153-3p	4230.5	310.765	1206.19	492.664	2715.99	2639.54	5498.44	3807.24	692.108	3804.95	3785.9	2469.45	1616.27	2137.79	3492.24	2142.62	1009.01	0.46699
hsa-miR-98-5p	4212.86	1108.62	1753.72	1275.94	2503.16	2099.04	2926.57	3868.57	3044.28	1561.15	2243.44	2353.22	1336.32	4627.49	2241.81	2277.13	2535.39	-0.0161383
hsa-miR-151a-5p	4067.43	3193.88	1593.81	2845.77	3246.66	2375.37	3547.7	2618.91	6163.5	4576.08	3248.46	3179.95	1015.08	12527	4177.86	4536.98	7805.97	-0.0349702
hsa-miR-149-5p	3847.12	695.328	2646.27	558.645	3049.29	2955.01	9211.25	3557.15	1734.41	2070.85	3666.26	2351.45	617.247	2162.73	3106.72	1990.92	1831.75	0.3041
hsa-miR-101-3p	3605.84	7750.12	7244.15	5827.49	4408.55	5976.21	5998.42	2665.52	5728.83	5878.89	4533.81	3612.54	4224.09	8288.25	4143.64	5189.78	6695.68	-0.108285
hsa-miR-126-3p	3556.53	9017.28	830.592	7924.35	3277.55	2965.42	3156.24	3282.2	2710.73	4131.44	4782.86	4672.46	2130.46	5390.99	3879.18	3249.33	2039.98	-0.23712
hsa-miR-24-3p	3295.85	14322.8	3831.99	7738.81	3908.76	3637.51	3805.05	3169.8	6870.98	3873.38	4821.88	3644.87	5056.77	7661.47	3737.78	4920.77	7657.8	-0.4885
hsa-miR-23b-3p	3270.5	8221.36	2906.9	4737.2	3252.49	2964.92	3237.66	2505.08	7179.51	3842.02	3699.15	3569.96	2767.38	9832.21	3723.93	5554.66	6105.56	-0.349711
hsa-miR-135a-5p	2927.39	417.661	374.886	286.482	2020.62	1106.82	12113.6	9296.15	4084.86	1110.86	814.595	1029.88	11226.4	2723.88	2250.62	1837.72	711.053	-0.390007
hsa-miR-338-3p	2795.75	507.493	2330.42	2442.25	4311.41	2800.61	2002.18	3578.4	11917.5	7041.79	4375.72	4451.78	578.567	19782.1	4375.89	10258.8	15177.2	-0.0189779
hsa-miR-204-5p	2754.87	5070.4	5667.21	1566.53	1541.93	4716.13	7947.45	7945.89	9267.71	2052.5	2319.04	2628.41	1869.19	7481.57	1734.92	5494.07	4172.78	-0.424696
hsa-miR-30e-5p	2616.48	2569.91	2154.87	2203.18	1708.63	1625.05	2368.72	2377.01	1808.28	1581.17	1927.93	2032.74	1280.78	2313.55	1576.5	1623.12	1977.85	-0.302836
hsa-miR-218-5p	2547.85	408.405	2617.2	697.203	1079.25	1930.27	1495.06	800.488	537.444	1747.46	1301.37	2762.77	247.802	977.768	2574.16	653.499	1154.49	0.555766
hsa-miR-136-5p	2532.25	315.322	2245.77	909.638	2288.72	2568.14	2862.27	2612.61	1164.95	3342.8	2947.75	3251.22	5117.42	2123.42	3294.86	2466.34	1671.79	0.286007
hsa-miR-103a-3p	2417.69	2667.42	3694.11	2589.45	3690.57	4385.7	4618.81	1374.25	2663.88	4546.75	3972.99	5142.25	2596.19	4346.67	4793.41	4141.1	3265.31	0.620834
hsa-miR-16-5p	2395.93	7878.01	5139.81	10222.5	3632.95	4390.58	3318.46	2553.21	4436.98	4436.43	4425.97	2536.77	6698.82	7866.67	3854.53	4430.96	7523.45	-0.368872
hsa-miR-33a-5p	2392.36	1480.19	4848.42	1293.48	1796.69	2795.3	2999.69	1577.74	4853.22	2037.16	2055.57	3087.26	1414	3705.07	1940.19	2956.73	3328.26	0.0145094
hsa-miR-27a-3p	2375.28	16568.4	1021.09	11087.8	1947.78	2200.56	3535.56	2154.48	5568.44	2518.28	1881.91	2669.17	3226.62	3169.84	1721.69	3270.5	1774.06	-0.567162
hsa-miR-137-3p	2323.8	228.916	21.7035	497.29	2602.86	2132.41	5114.68	1957.88	180.576	2689.02	1920.54	1490.41	915.464	782.63	5165.49	1757.01	572.944	0.469571
hsa-miR-126-5p	2308.03	3077.07	419.198	2776.06	1277.44	1224.35	1141.35	1278.93	1544.84	1639.26	1300.9	1534.75	666.836	1682.11	1190.71	1262.77	610.212	-0.338904
hsa-miR-21-5p	2196.14	8358.7	856.985	11063.2	1192.7	1715.9	1466.17	1554.15	4127.44	1806.26	1259.94	870.628	3289.92	3256.21	1408.72	2446.33	2397.21	-0.586037
hsa-miR-22-3p	1884.26	10600.4	950.382	8167.55	4750.44	2861.24	5833.98	2431.59	3928.75	3703.03	3791.21	3981.83	6679.62	4735.68	3813.45	4368.09	4101.93	-0.473342
hsa-miR-379-5p	1872.92	200.598	1749.15	281.831	906.496	1738.72	2420.42	1957.34	617.738	851.055	1045.6	1762.73	722.868	765.955	1118.33	1192.73	504.872	0.227647
hsa-miR-219a-2-3p	1742.13	116.833	239.34	756.826	2394.94	685.817	910.581	2434.56	6677.59	3337.89	2371.4	2575.85	11.8654	13033.8	2597.09	8103.45	9486.04	-0.0467102
hsa-miR-451a	1725.53	23945.2	3476.55	49818.2	3885.9	4750.35	11343.3	1713.55	1702.6	6424.68	8713.08	1393.89	10066.6	14924.2	5043.18	7233.82	3943.06	-0.344474
hsa-miR-129-5p	1468.67	74.9732	421.367	99.2513	401.148	663.565	1128.73	1061.43	293.083	510.149	637.92	1004.57	218.89	389.855	612.17	377.298	409.701	0.197762
hsa-miR-15a-5p	1461.22	2948.14	2892.33	4610.97	2035.88	2558.65	1596.88	1052.43	2509.75	2665.45	2287.71	1775.34	2563.74	5514.57	2311.67	3051.36	4165.5	-0.144094
hsa-miR-130a-3p	1327	10432.9	1652.03	6748.96	1498.51	1509.87	2047.97	867.177	824.143	933.234	1166.55	1095.16	1048.18	1050.27	989.337	879.261	959.543	-0.404348
hsa-miR-30c-5p	1303.86	3002.52	1143.03	1383.33	1461.55	1056.24	2214.06	1222.73	1242.07	1090.94	1439.24	1351.17	884.456	2251.98	1078.52	1019.35	1548.98	-0.25
hsa-miR-219a-5p	1288.83	84.8708	546.452	1164.22	2296.07	972.285	771.325	1953.96	5857.83	3957.54	3731.4	2453.16	15.6174	11332.1	2501.52	6179.44	8890.09	0.0481233
hsa-miR-140-5p	1226.89	3721.31	859.021	2661.62	896.064	818.852	1257.84	1392.4	1672.05	1048.38	991.258	1005.47	309.245	1900.5	1068.96	1093.87	1480.98	-0.491887
hsa-miR-1307-5p	1216.33	905.142	779.295	592.791	899.324	1185.78	1460.89	887.53	1538.83	1220.14	961.841	1440.33	1300.52	2194.79	1162.79	1499.27	1064.84	-0.0977369
hsa-miR-411-5p	1205.7	192.257	1069.72	253.988	885.185	1059.54	2127.77	1112.59	392.56	1019	994.49	1091.63	913.37	822.798	1175.45	728.316	598.784	0.375827
hsa-miR-99a-5p	1188.91	9948.48	2547.01	3074.48	4048.82	2932.9	7939.64	1731.29	3161.42	3590.01	2684.01	2704.95	3124.83	4081.45	3284.29	4401.64	4354.98	-0.248161
hsa-miR-342-3p	1172.81	873.735	1160.75	943.602	1589.02	1240.86	1618.72	984.704	994.348	1517.13	1538.71	2013.7	941.594	2187.91	1266.83	1417.83	1368.2	0.445325
hsa-miR-222-3p	1138.58	201.775	26.3455	436.729	690.527	476.816	496.869	188.493	77.127	814.564	626.076	897.409	40.1324	214.361	1436.28	375.129	176.007	0.549745
hsa-miR-195-5p	1130.23	5728.82	4263.89	6904.54	1749.59	3080.36	2061.28	551.791	2148.76	1226.21	2056.16	1380.99	2045.79	1362.21	1217.47	1318.65	2036.38	-0.286649
hsa-miR-376c-3p	1122.18	622.057	3376.76	1511.78	1574.39	2884.73	4238.72	1345.66	741.502	2809.95	1765.77	2666.6	9463.94	2024.27	2273.24	2012.67	1559.91	-0.110279
hsa-miR-127-3p	1086.45	448.561	2406.52	860.933	1719.16	2505.54	5119.58	3332.09	941.967	2912.53	2066.51	2541.92	4604.11	3321.7	3249.31	2092	1511.78	0.0894724
hsa-miR-23a-3p	1061.94	10462.4	619.659	6336.95	1184.39	1129.34	2284.77	1314.59	3126.96	1565.86	1239.9	1262.97	2307.1	2304.38	1089.5	2042.13	1380.55	-0.56428
hsa-miR-320a-3p	1040.03	2840.31	5186.64	4433.04	1434.34	2117.58	1894.74	1677.89	1291.4	1429.89	1266.01	1139.52	1555.03	2992.84	1596.34	1848.28	3935.04	-0.166975
hsa-miR-95-3p	1034.68	220.166	356.798	183.378	569.365	642.505	791.973	472.719	364.072	858.829	655.084	609.476	312.032	613.737	699.539	418.696	352.537	0.539501
hsa-miR-708-5p	987.412	459.983	253.573	966.426	827.609	1406.43	1442.3	708.853	771.861	681.529	1144.42	1075.55	376.028	536.319	1163.49	1472.28	331.086	0.331594
hsa-miR-185-5p	984.315	849.292	421.341	1007.14	972.659	755.746	1477.52	804.136	1365.61	870.876	1064.91	1299.99	583.285	2227.86	853.642	1319.83	1108.92	-0.0903389
hsa-miR-181c-5p	976.1	399.836	1673.67	500.608	1170.1	1548.2	1919.21	1063.78	635.526	502.755	1441.69	1165.79	842.933	833.75	1216.58	964.944	677.322	0.525311
hsa-miR-874-3p	971.406	248.923	4334.85	373.03	633.876	1386.84	957.118	547.108	515.372	1049.68	774.027	1022.76	228.745	927.467	890.569	1169.66	935.479	0.330189
hsa-miR-128-3p	946.483	172.71	1311.86	363.546	1750.24	1483.01	871.302	326.013	233.498	1405.12	2184.39	920.071	228.352	892.215	1721.4	858.862	882.415	1
hsa-miR-340-5p	915.53	713.049	758.577	664.132	1704.4	994.604	1514.06	1041.26	2003.3	1206.18	1456.82	655.122	560.616	3740.74	1310.72	1935.14	3200.94	0.0895543
hsa-miR-335-5p	898.122	1078.75	285.627	1628.64	930.842	783.769	736.384	708.583	187.796	589.205	962.036	847.373	1238.13	510.93	866.227	411.894	331.126	-0.101433
hsa-miR-377-3p	851.308	327.52	1356.92	673.764	963.838	1219.99	1998.68	1122.31	344.085	1057.18	1027.31	1516.21	3063.6	652.694	1121.62	923.56	560.187	-0.0141814
hsa-miR-139-3p	795.661	92.4627	14.6582	88.247	429.014	298.428	207.686	145.985	26.978	505.495	480.158	521.76	20.2733	107.299	792.823	172.541	96.7485	0.609876
hsa-miR-33b-5p	793.77	419.731	534.885	372.131	638.089	624.784	989.891	773.246	2474.6	1109.05	789.774	1124.23	687.779	2889.36	751.836	1745.46	2309.03	-0.169918
hsa-miR-30a-5p	790.608	4322.14	693.362	1078.56	902.994	753.846	1182.49	744.337	945.643	903.951	945.002	939.356	581.283	1002	751.467	965.772	898.087	-0.342065
hsa-miR-30b-5p	788.065	1924.52	952.576	983.396	785.523	762.923	971.261	624.018	554.527	826.936	814.923	886.484	1335.89	1029.86	646.449	525.63	767.278	-0.373839
hsa-miR-145-5p	732.352	25227.1	416.674	5110.12	1057.65	1119.61	718.207	755.774	1163.76	1408.05	1304.72	1203.19	1246.42	1372.44	1003.07	1348.03	637.786	-0.3816
hsa-miR-92b-3p	697.992	479.688	376.566	573.213	1177.74	725.176	6484.07	1669.69	2092.14	1523.18	1006.8	746.242	552.408	1918.97	1618.78	1942.88	2201.29	-0.0424422
hsa-miR-744-5p	696.362	228.514	223.85	172.837	712.482	455.805	1385.35	727.856	328.102	358.863	765.888	636.183	370.655	650.333	709.091	427.833	374.793	0.30509
hsa-miR-129-2-3p	682.898	112.353	816.715	141.691	1811.13	2222.34	5745.05	1588.46	391.838	2283.51	1938.43	1531.1	826.897	1520.84	2044.5	1091.12	1308.29	0.36451
hsa-miR-369-5p	626.012	105.785	333.378	231.349	361.057	530.97	1119.17	576.197	214.61	528.199	416.419	621.387	1003.57	454.735	709.973	383.023	238.176	0.0591542
hsa-miR-487b-3p	622.719	148.948	545.653	268.893	854.954	766.153	2612.19	1265.51	387.539	1234.99	749.276	1002.07	2586.25	1197.72	1284.7	858.403	523.22	-0.0388075
hsa-miR-374b-5p	576.2	1385.27	3032.81	1254.89	909.655	1472.42	967.867	925.895	1506.8	1123.51	913.275	500.725	796.838	1821.39	1258.92	2272.93	1856.08	0.0179482
hsa-miR-92a-3p	571.57	1764.48	292.475	1857.05	674.922	353.614	863.364	766.086	1079.63	882.154	737.842	403.86	616.208	1776.36	851.192	1053.39	1662.93	-0.431559
hsa-miR-432-5p	568.702	56.5377	182.251	134.511	337.662	271.306	903.528	1363.22	131.674	369.445	286.121	265.985	915.29	416.484	540.17	353.203	157.19	-0.189737
hsa-miR-181d-5p	543.6	136.091	429.083	111.682	467.378	422.989	831.798	490.821	148.051	135.562	394.838	398.681	146.062	340.378	430.21	265.577	225.796	0.365774
hsa-miR-20a-5p	531.603	1304.31	416.085	1347.46	707.796	571.639	779.716	558.455	818.268	914.095	789.358	346.056	252.383	2544.55	892.604	1221.29	1960.98	-0.11578
hsa-miR-323a-3p	525.474	114.5	472.576	212.051	709.311	743.293	2615.06	848.625	266.4	1001.07	628.927	695.688	1155.13	1129.93	1252.86	687.373	448.293	0.156361
hsa-miR-93-5p	495.744	638.022	344.231	829.441	435.671	360.97	467.226	376.356	698.508	593.437	608.673	503.388	194.797	1658.19	711.396	973.336	1105.52	-0.0580518
hsa-miR-374a-5p	487.333	973.992	244.317	542.798	422.839	244.023	394.101	498.296	594.239	308.297	402.002	187.171	381.7	697.325	303.386	413.468	675.317	-0.52912
hsa-miR-107	486.616	823.552	1117.99	958.011	785.219	1149.2	1154.28	309.803	782.494	1070.15	1049.57	1135.75	735.023	891.056	953.341	949.74	808.394	0.444741
hsa-miR-1-3p	482.59	2773.87	39.131	346.31	369.356	252.727	195.749	190.52	223.668	138.076	761.505	792.06	168.455	772.613	227.919	277.564	112.331	-0.236638
hsa-miR-106b-5p	452.321	1192.81	594.563	1490.06	528.45	544.661	797.932	290.44	638.546	651.019	595.077	373.922	540.308	1489.17	603.496	820.514	960.843	-0.294744
hsa-miR-29c-5p	447.463	244.058	397.695	210.55	351.129	412.191	551.251	280.173	329.25	450.177	473.044	419.618	494.011	458.755	368.176	371.77	350.769	0.39202
hsa-miR-488-3p	441.53	79.635	176.78	95.4781	325.762	247.105	393.95	291.791	294.198	277.984	315.062	493.179	169.172	201.688	406.099	248.237	173.635	0.399274
hsa-miR-144-3p	437.977	4100.86	384.992	2399.14	442.778	500.896	1222.81	259.099	306.703	911.662	1027.61	181.598	1121.69	1382.45	380.218	680.373	417.066	-0.391298
hsa-miR-133a-3p	435.206	1180.48	99.7898	361.414	250.449	206.977	138.746	247.842	250.679	121.145	583.979	540.822	199.834	736.829	275.638	325.836	126.036	-0.197669
hsa-miR-17-5p	419.851	892.238	295.237	843.954	391.852	366.597	497.359	425.168	759.816	540.635	414.875	363.713	213.876	1424.31	469.115	805.704	937.264	-0.311468
hsa-miR-378a-3p	419.754	2319.61	2106.95	712.256	432.309	962.635	337.079	302.238	372.54	489.767	388.612	562.844	220.296	457.994	443.452	707.786	394.489	-0.104616
hsa-miR-330-5p	419.46	31.684	195.369	48.8754	182.969	190.944	309.398	362.847	343.954	203.409	242.774	236.614	30.2679	575.157	265.829	323.222	386.129	0.1038
hsa-let-7i-3p	418.515	453.584	847.222	684.619	267.243	623.302	486.988	342.224	1040.07	323.758	390.105	439.543	486.677	638.538	351.017	530.005	576.039	-0.365198
hsa-miR-361-5p	413.918	936.825	623.052	490.999	441.777	438.761	867.097	425.978	397.22	521.973	369.293	282.63	668.265	762.361	491.705	642.685	543.174	-0.348171
hsa-miR-497-5p	413.853	1200.58	1082.57	1634.67	366.358	677.575	514.405	165.618	778.261	320.932	456.083	494.289	611.343	294.006	426.165	483.395	365.67	-0.356589
hsa-miR-125b-5p	403.486	1288.41	351.575	795.152	882.579	559.211	959.777	445.206	324.081	584.107	764.654	624.716	531.137	638.182	661.236	813.456	662.455	-0.011929
hsa-miR-199a-3p	403.421	8780.78	167.665	26652.3	584.372	389.522	303.873	383.336	446.582	332.62	355.189	217.084	1917.95	386.816	279.68	302.467	199.934	-0.38001
hsa-miR-199b-3p	403.226	8776.24	167.628	26640.7	583.941	389.428	303.703	383.11	446.286	332.501	354.972	216.96	1917.08	386.509	279.516	302.349	199.767	-0.380003
hsa-miR-190a-5p	369.159	483.521	173.505	241.052	203.131	185.421	234.877	209.837	537.395	182.338	185.619	274.098	116.189	461.905	183.072	236.228	379.453	-0.459864
hsa-miR-424-5p	345.166	203.75	55.491	496.423	134.248	166.717	363.591	124.101	423.903	163.335	101.463	127.764	4729.76	279.844	176.163	253.685	165.276	-0.376097
hsa-miR-140-3p	336.005	2716.81	1526.21	2832.56	573.204	896.672	505.882	434.534	759.717	720.524	609.208	681.287	171.116	1094.98	631.281	1024.62	894.521	-0.32244
hsa-miR-338-5p	334.831	44.6209	280.938	259.471	491.947	279.061	180.004	496.585	724.206	774.313	707.067	385.241	76.2562	2263.75	725.563	1488.52	1936.68	0.10804
hsa-miR-31-5p	332.419	105.966	1484.42	81.1722	262.678	601.689	625.697	101.226	139.912	104.648	642.932	612.781	434.299	89.0031	189.281	509.914	296.357	0.339987
hsa-miR-590-3p	329.844	476.979	239.91	294.536	239.614	237.753	340.398	347.177	875.703	341.081	243.858	183.965	212.141	889.279	251.307	498.61	594.312	-0.390554
hsa-miR-129-1-3p	328.279	34.887	370.416	47.0349	701.844	750.925	152.7	96.6332	28.3893	270.301	1497.18	551.969	156.221	180.235	265.562	109.04	444.624	0.789162
hsa-miR-363-3p	326.03	724.355	89.2081	227.767	265.633	184.445	484.046	344.025	501.687	317.796	241.173	414.612	197.517	503.425	282.992	316.084	229.477	-0.452462
hsa-miR-221-3p	312.696	143.909	17.992	352.697	338.772	316.544	193.581	79.1618	51.1664	481.333	358.962	433.575	36.673	107.442	581.981	188.491	115.356	0.594944
hsa-miR-769-5p	309.339	59.6571	94.4375	87.0459	379.643	320.226	465.605	178.497	114.837	469.409	382.615	487.704	140.554	262.071	446.766	355.293	192.012	0.6441
hsa-miR-376a-3p	307.806	285.849	987.134	717.405	424.227	731.915	955.27	439.848	208.768	851.915	441.52	691.249	3690.21	598.527	656.314	534.298	438.377	-0.22728
hsa-miR-32-5p	306.502	949.154	145.187	458.644	366.917	293.241	564.601	370.142	859.326	451.553	388.024	175.654	480.146	1011.07	382.728	715.457	920.696	-0.444095
hsa-miR-99b-5p	300.048	929.302	925.556	422.988	543.216	663.556	880.033	428.68	529.419	499.514	583.263	497.642	709.518	1027.53	555.123	891.625	800.777	-0.0844364
hsa-miR-151b	296.136	279.793	231.939	302.99	256.579	234.252	209.76	255.317	461.318	352.214	279.464	227.096	88.0214	748.216	347.817	409.679	546.953	-0.0229002
hsa-miR-192-5p	290.691	543.572	1065.56	277.27	191.124	573.449	303.288	174.894	185.4	217.76	229.024	229.093	181.531	384.299	173.927	233.87	490.666	0.0721306
hsa-miR-532-5p	281.661	575.663	367.135	825.574	257.301	372.749	694.372	342.764	526.367	244.602	191.515	207.984	353.7	547.775	227.019	326.305	489.569	-0.594527
hsa-miR-146b-5p	273.87	203.364	62.4695	1145.65	311.769	251.307	120.795	113.564	112.54	154.255	345.1	315.601	204.842	120.564	273.478	138.21	151.57	-0.0710363
hsa-miR-423-3p	271.718	600.714	489.511	604.838	291.424	460.445	601.183	361.496	361.184	420.475	469.016	371.678	592.866	803.685	484.537	468.25	688.757	-0.23739
hsa-miR-671-5p	258.744	234.192	75.0085	363.174	219.647	225.791	590.058	364.018	120.613	90.5522	152.817	240.018	379.104	114.661	292.717	220.454	66.8642	-0.294969
hsa-miR-29a-5p	256.82	112.078	55.5122	155.081	127.341	116.813	144.101	129.595	148.543	160.874	181.393	179.526	161.747	179.05	170.181	132.146	123.814	0.0553661
hsa-miR-142-3p	254.767	393.914	81.6422	1199.29	167.62	128.01	403.039	393.377	417.306	178.541	146.683	107.05	192.825	362.278	190.369	311.398	225.422	-0.516345
hsa-miR-628-5p	254.571	41.9814	159.634	47.0414	169.829	274.742	287.449	330.786	118.776	195.475	180.346	186.406	79.8526	152.611	239.366	193.988	88.9881	0.36532
hsa-miR-30e-3p	247.855	169.138	295.656	171.432	148.506	136.391	179.816	167.6	385.241	137.552	137.317	302.876	60.3146	227.17	119.959	165.455	176.088	-0.22747
hsa-miR-12136	246.421	1512.56	626.715	1965.31	553.395	1402.34	773.494	657.07	400.437	1522.33	571.694	626.073	853.762	316.299	1207.45	1364.61	556.702	-0.10615
hsa-miR-383-5p	241.466	35.787	300.221	46.3752	210.892	215.858	291.144	298.185	71.2522	409.799	289.291	317.229	71.3249	212.573	265.283	164.462	156.718	0.620995
hsa-miR-30a-3p	234.196	474.209	180.812	286.001	152.542	125.311	236.838	172.553	472.116	188.113	185.85	327.438	61.8664	230.479	120.799	153.821	175.109	-0.479783
hsa-miR-7-1-3p	230.056	60.1804	390.545	77.0933	171.58	294.051	279.303	132.206	70.2676	239.546	179.208	245.665	260.672	162.23	207.553	121.524	185.458	0.438744
hsa-miR-376b-3p	227.187	66.215	373.922	210.917	230.426	364.259	754.864	269.006	131.969	421.779	214.299	452.884	1598.91	313.167	363.056	285.999	191.976	-0.185984
hsa-miR-146a-5p	222.591	432.525	69.007	1020.39	205.719	144.369	182.267	314.125	299.975	265.454	172.25	157.751	107.412	128.015	241.072	257.113	149.749	-0.386767
hsa-miR-454-3p	220.472	273.242	431.161	216.695	167.577	244.934	277.832	174.714	283.138	147.648	198.803	117.308	217.627	432.345	155.518	227.145	341.364	-0.169369
hsa-miR-19b-3p	219.2	1154.63	292.218	1032.15	402.191	336.103	412.26	317.187	577.796	584.679	421.056	454.462	561.349	1094.99	377.789	739.668	874.071	-0.460048
hsa-miR-28-5p	211.213	1373.23	237.289	756.023	282.285	255.713	525.116	264.773	479.599	211.463	223.017	226.775	154.484	478.313	281.503	305.8	360.441	-0.486056
hsa-miR-625-5p	210.04	102.943	267.047	145.202	186.82	198.395	112.347	143.824	383.206	246.534	195.028	190.968	34.045	662.351	173.574	354.362	610.532	0.0356151
hsa-miR-100-5p	187.122	3265.82	283.642	1426.8	1198.9	480.853	1211.3	411.029	1125.86	823.966	777.002	591.4	184.196	1895.09	699.007	1573.1	2215.76	-0.296385
hsa-miR-598-3p	185.46	29.2516	168.832	47.1367	106.596	162.941	113.328	107.44	66.5261	230.803	138.934	180.093	60.4849	117.397	152.628	83.5987	100.957	0.63615
hsa-miR-340-3p	179.298	29.727	78.4509	43.5668	124.212	99.3378	250.452	189.844	246.774	113.986	117.308	119.405	31.2255	427.139	191.482	185.927	270.653	0.0113183
hsa-miR-425-5p	178.06	172.247	209.848	225.92	329.241	332.922	404.774	166.699	138.861	264.276	305.303	300.756	237.196	306.744	343.51	292.29	247.893	0.60695
hsa-miR-301a-3p	173.104	69.2008	224.482	67.0621	99.3023	154.138	244.795	166.879	229.346	100.971	108.907	129.762	163.638	192.936	121.388	217.523	150.378	-0.167659
hsa-miR-323b-3p	172.713	22.1257	32.5895	37.5183	59.3026	72.4647	329.159	128.424	37.7758	127.782	73.0198	59.8009	208.345	101.312	131.549	95.8105	26.9628	-0.0451186
hsa-miR-369-3p	172.322	50.1108	221.745	170.099	287.244	331.495	842.773	263.512	95.0467	405.678	257.205	368.448	1502.67	306.869	375.375	307.624	163.054	-0.139071
hsa-miR-652-3p	167.008	254.587	125.616	265.021	213.369	203.068	490.458	206.145	239.652	439.456	208.303	223.298	175.977	296.769	293.322	345.711	268.335	0.011325
hsa-miR-660-5p	157.783	255.608	186.279	602.932	130.217	225.552	234.047	212.899	343.33	173.826	176.914	134.25	225.695	329.669	156.136	258.052	284.752	-0.523416
hsa-miR-876-5p	153.838	30.1398	56.7529	44.6517	79.4339	137.753	82.4406	105.279	8.79576	23.7724	128.294	149.564	37.8329	23.9003	184.484	71.2662	34.0609	0.511135
hsa-miR-331-3p	152.958	164.32	164.018	121.648	168.331	188.878	209.232	121.94	133.282	161.192	185.362	220.067	103.156	180.83	217.515	146.852	165.346	0.603688
hsa-miR-769-3p	150.871	26.3462	144.001	30.2462	146.056	155.955	219.263	126.533	38.7932	180.91	184.26	208.428	35.668	94.7034	201.857	107.888	77.3096	0.719628
hsa-miR-328-3p	147.285	64.123	83.6578	81.4479	147.451	123.762	203.763	105.909	64.7867	170.005	168.69	172.671	106.463	152.405	206.728	129.127	116.174	0.629201
hsa-miR-22-5p	145.558	172.937	56.5498	86.9695	155.025	144.605	305.325	123.561	251.729	215.706	136.129	213.237	318.78	308.998	206.863	250.604	136.034	-0.2439
hsa-miR-15b-5p	145.264	1084.63	196.63	874.325	251.237	257.701	367.702	124.191	272.143	320.996	307.551	207.935	673.182	716.604	262.329	361.407	480.65	-0.489671
hsa-miR-30d-5p	143.862	332.526	154.591	151.238	155.797	142.416	130.374	107.08	89.5658	148.205	181.527	166.851	261.994	117.08	128.929	122.986	116.956	-0.218356
hsa-miR-25-3p	142.037	431.42	195.452	413.079	113.738	135.021	180.381	97.3536	379.235	136.686	111.611	161.376	168.283	356.362	118.722	233.387	246.509	-0.619292
hsa-miR-223-3p	141.515	771.57	131.604	1718.19	226.216	244.189	600.165	239.467	776.652	336.373	202.147	251.879	223.804	497.662	229.141	466.868	307.274	-0.498776
hsa-miR-154-5p	140.635	52.2335	223.85	156.588	149.422	210.151	230.012	163.187	73.0245	181.157	176.511	299.991	539.577	139.827	222.092	197.966	89.42	-0.0268592
hsa-let-7a-3p	138.5	162.188	232.737	169.642	101.386	103.09	179.552	104.693	302.715	114.83	128.269	43.5006	97.2789	220.133	102.643	147.088	193.931	-0.303164
hsa-miR-320b	135.696	297.456	1460.35	492.596	144.497	202.986	199.389	213.845	235.762	226.719	153.943	104.719	221.793	330.021	349.428	328.051	676.097	0.0266025
hsa-miR-582-5p	129.453	69.7949	3.8756	37.1115	161.39	126.269	269.309	129.865	50.2474	136.441	102.847	150.822	23.1936	111.27	237.827	150.83	74.4072	0.388091
hsa-miR-150-5p	128.508	343.818	115.208	370.991	257.592	273.642	244.267	194.347	320.815	303.696	274.1	218.933	63.0703	349.218	204.402	295.698	190.593	-0.0451308
hsa-miR-330-3p	126.585	25.0719	175.253	60.5834	211.255	252.359	208.817	154.271	153.368	166.75	225.575	250.991	21.2894	414.234	221.118	406.596	317.573	0.396549
hsa-miR-299-3p	125.541	22.8034	185.337	47.037	89.4391	125.306	185.058	137.61	23.9914	110.393	87.6389	138.714	109.615	52.1081	94.1584	47.2394	61.5358	0.290112
hsa-miR-125b-2-3p	125.378	161.622	144.367	97.9983	164.644	146.337	276.927	134.998	161.474	156.692	135.773	260.017	76.1931	275.797	189.672	214.595	179.169	0.113921
hsa-miR-29b-2-5p	124.955	83.4193	104.743	65.6907	121.934	143.577	254.073	119.328	87.7935	150.171	132.436	155.162	215.765	140.39	123.115	149.995	81.8745	0.0809907
hsa-miR-193a-3p	121.303	2878.1	537.076	2280.64	273.609	468.391	762.368	181.649	662.669	295.47	248.244	244.604	572.963	524.767	314.807	850.788	629.835	-0.519975
hsa-miR-18a-5p	120.977	324.96	48.9547	410.41	137.712	96.2642	184.379	101.226	275.655	221.678	161.067	71.8598	87.1606	673.123	195.076	280.226	441.59	-0.247761
hsa-miR-1224-5p	116.381	6.51214	76.5601	9.87785	51.1604	62.5606	55.325	38.0949	10.6993	32.1242	51.4948	40.0481	21.3376	21.1095	45.9412	20.4092	32.4864	0.489473
hsa-miR-664a-3p	116.055	192.304	38.7032	155.264	152.104	97.767	381.467	127.073	122.878	181.455	153.752	98.7147	210.444	300.074	161.038	159.353	123.8	-0.150079
hsa-miR-551b-3p	115.696	63.1539	134.548	51.0916	178.214	195.071	2832.74	349.068	63.9005	553.081	178.634	169.021	696.994	240.2	190.767	1137.14	155.32	-0.070482
hsa-miR-887-3p	115.664	117.656	72.3572	182.639	145.609	123.539	176.082	114.645	250.154	191.04	123.59	171.586	40.6409	329.678	161.149	305.021	235.549	-0.0755475
hsa-miR-136-3p	115.501	27.8234	169.941	95.361	111.468	142.604	220.47	94.4718	48.1798	158.599	124.143	177.899	491.973	116.475	160.354	149.075	59.555	-0.0569187
hsa-miR-382-5p	115.468	18.5623	115.129	76.4987	105.248	111.038	260.936	180.208	59.076	127.037	105.067	134.719	205.699	126.876	164.521	105.154	65.5795	0.0754945
hsa-miR-1277-5p	114.425	160.262	86.1538	76.451	103.864	112.839	105.483	93.5712	221.535	168.401	144.636	96.3966	92.0997	311.572	108.266	164.203	213.433	-0.0921875
hsa-miR-365b-3p	113.121	569.085	83.1808	517.189	361.002	256.276	802.156	159.134	183.628	608.32	347.541	190.623	122.532	583.015	325.861	469.068	341.989	0.0182994
hsa-miR-365a-3p	113.121	569.085	83.124	517.072	360.472	256.253	801.967	158.594	183.595	608.252	347.354	190.623	122.515	582.93	325.785	469.005	341.654	0.0181832
hsa-miR-134-5p	112.697	30.5795	333.614	84.1688	82.48	227.164	401.568	237.936	58.157	85.3566	66.0197	105.965	169.492	125.203	145.217	275.169	47.3845	0.0221123
hsa-miR-874-5p	111.458	67.2207	1281.52	79.4828	136.457	511.329	210.099	103.298	62.8175	185.149	161.044	176.838	65.0915	186.38	181.293	345.199	211.834	0.299882
hsa-miR-3613-5p	111.295	144.381	96.5323	218.991	99.0342	93.8557	99.1098	89.2483	228.263	118.474	97.3977	80.2442	132.572	289.806	97.2921	134.457	214.441	-0.426056
hsa-miR-106a-5p	109.535	283.386	77.4818	108.344	92.274	105.518	118.268	116.896	126.915	108.86	102.147	133.091	56.9031	185.291	95.7319	151.98	88.2219	-0.356829
hsa-miR-133b	108.687	177.03	66.4863	63.9276	45.6715	53.7226	40.0889	74.4787	78.4726	28.8661	102.475	142.782	85.6778	166.314	56.7527	85.9602	46.2732	-0.309095
hsa-miR-181a-3p	107.807	40.3683	60.751	56.1351	109.977	86.7917	68.9771	84.2051	194.623	151.737	126.269	123.178	7.53167	389.752	137.442	207.243	283.791	0.112683
hsa-miR-320c	107.204	204.674	1252.95	346.18	103.859	127.291	137.294	155.442	202.171	176.865	118.173	73.5243	160.369	234.197	301.512	258.063	550.799	0.0556728
hsa-miR-151a-3p	106.764	133.022	137.903	128.675	116.727	112.268	92.0952	91.0495	141.52	143.172	107.252	106.483	63.1964	273.426	115.816	196.984	227.784	-0.0133991
hsa-miR-153-5p	103.928	5.18426	16.9774	4.38882	38.3346	20.6235	86.6268	158.954	15.2613	63.0135	54.1354	49.7642	18.4796	30.115	53.5851	25.8133	16.6474	0.0582757
hsa-miR-628-3p	103.015	31.0844	43.9295	32.8384	84.179	71.3592	108.199	79.8822	42.9286	81.0138	83.2127	71.1693	33.6657	99.9113	93.2797	85.4074	59.9405	0.517012
hsa-miR-410-3p	102.722	13.4819	66.9104	52.3839	142.174	129.061	286.091	209.297	56.8442	199.793	102.086	155.137	286.301	108.43	164.676	131.792	59.1301	0.0377033
hsa-miR-423-5p	100.994	247.616	106.853	282.78	106.656	79.9925	136.446	98.1642	97.9349	93.6966	128.26	63.4506	157.399	148.636	82.3769	84.1292	187.859	-0.459193
hsa-miR-125b-1-3p	100.537	84.7902	15.7937	163.348	80.2542	44.9991	187.622	160.125	121.368	88.2339	56.399	77.7289	61.8089	176.574	102.45	110.083	89.9246	-0.424557
hsa-miR-211-5p	100.211	65.7476	14.9114	7.75068	28.1642	18.1713	3.73359	158.233	154.352	39.2981	56.2174	93.7087	3.66199	13.2987	25.9347	84.1689	37.2685	-0.332891
hsa-miR-487a-3p	99.8203	17.4461	85.3635	55.018	187.891	176.461	844.696	363.568	116.609	343.125	161.888	228.082	360.126	294.646	265.076	239.393	96.6515	0.00417988
hsa-miR-130b-3p	99.7877	85.2961	147.755	114.988	71.9639	79.4677	62.7167	52.5043	130.066	87.9055	77.7563	83.5487	55.6177	136.374	73.5531	95.4935	143.077	-0.0876187
hsa-miR-491-5p	98.4185	18.7308	51.4819	18.9279	113.969	135.179	131.618	176.155	35.6753	120.22	134.874	185.371	35.6882	56.9269	145.209	106.497	30.5305	0.487249
hsa-miR-495-3p	98.3533	44.8506	175.393	103.462	328.209	268.105	522.401	156.522	49.2628	344.274	246.02	258.932	497.87	236	342.057	225.413	166.625	0.312074
hsa-miR-1249-3p	95.2237	9.77251	25.0852	27.9125	173.383	86.1764	201.765	224.787	75.7486	125.691	180.718	133.658	5.55241	212.921	190.022	148.557	142.717	0.417823
hsa-miR-155-5p	94.8977	390.958	20.1647	278.506	51.8751	50.4123	54.7593	94.9221	115.395	52.8354	56.7189	39.2343	19.7809	105.974	44.1791	73.7357	51.6521	-0.515871
hsa-miR-101-5p	94.5391	184.816	279.619	117.235	93.3313	150.149	105.106	70.426	109.455	112.608	99.6163	107.247	98.227	160.592	102.958	122.656	159.417	0.0204606
hsa-miR-1248	91.8659	78.0232	13.1109	16.7373	115.331	52.0926	4.26157	35.123	80.7372	46.7699	80.3824	106.68	25.7031	5.90829	55.764	28.4882	25.7774	0.264998
hsa-miR-212-3p	90.3338	23.6984	25.9889	33.0235	69.7658	47.9296	221.752	77.8109	13.2921	68.9807	107.742	88.8999	544.588	64.8459	115.174	46.6369	30.7785	-0.178846
hsa-miR-1307-3p	89.2254	80.2834	92.1669	75.954	136.65	145.405	297.669	72.5875	81.8859	121.301	107	150.254	127.023	217.934	179.684	201.588	117.271	0.210264
hsa-miR-34b-5p	88.3126	60.8209	14.6686	150.137	88.4579	42.3608	14314.2	1939.24	183.234	1012.77	114.66	75.904	94.3136	512.371	75.999	465.335	374.857	-0.0751914
hsa-miR-324-5p	87.0738	74.8183	240.58	60.4036	133.278	233.471	167.559	81.2331	84.9053	186.168	163.761	182.017	281.81	151.191	159.715	226.856	108.633	0.318881
hsa-miR-194-5p	85.4764	235.835	320.761	71.0445	66.0218	114.765	71.4473	58.7184	65.2626	68.2602	82.8029	95.2623	53.0138	80.2052	54.3793	70.1906	111.982	-0.0131974
hsa-miR-142-5p	83.7812	299.001	37.2862	585.471	58.3452	73.2676	162.958	146.526	276.049	106.37	67.3098	42.8841	81.653	132.03	56.8205	128.759	70.7873	-0.567448
hsa-miR-3200-3p	82.0534	10.1371	63.5764	23.1228	69.4878	83.3032	128.3	70.7863	75.9127	134.095	70.9359	92.8949	39.6435	140.448	93.3807	114.889	72.2249	0.363747
hsa-miR-2110	81.6296	68.3898	56.1791	81.3928	61.8524	53.1111	205.196	139.321	40.2045	52.9536	57.1643	47.6188	51.5958	85.7286	67.0879	62.642	53.5316	-0.183132
hsa-miR-99a-3p	79.4129	234.8	149.056	134.887	150.784	163.653	289.296	91.4998	183.234	150.578	124.75	128.504	96.5999	207.578	154.631	179.714	185.54	-0.0942094
hsa-miR-876-3p	79.2499	15.4025	12.2831	11.8589	54.4463	54.0194	34.5074	30.53	2.4615	8.21625	71.7925	58.6172	16.8006	8.0752	68.7363	17.8185	13.248	0.600815
hsa-miR-370-3p	78.7283	10.3094	42.0037	16.8451	84.028	73.6476	231.52	96.0928	27.897	67.0225	74.2225	75.7561	88.8622	65.3755	82.1604	65.0496	32.7035	0.179336
hsa-miR-873-5p	76.1203	33.2179	27.8186	39.4125	88.684	87.6766	89.1158	97.9841	10.2398	29.9535	111.396	115.928	51.151	34.9261	157.096	62.4057	39.5087	0.520041
hsa-miR-28-3p	74.5555	383.496	88.778	229.318	58.7313	67.2091	87.7205	80.3325	185.302	60.2833	58.1024	77.137	40.7262	154.43	63.8069	89.8031	99.2635	-0.557531
hsa-miR-889-3p	73.9035	6.89694	32.956	12.3092	48.8622	48.4789	105.332	85.1957	19.6264	60.1509	60.7417	62.0943	167.717	57.4433	69.9368	35.1564	37.2697	-0.0282115
hsa-miR-490-5p	73.8709	6.16227	12.4037	13.1343	33.9991	33.6152	118.532	103.748	21.4315	21.1438	52.3434	38.6178	1.9751	34.5002	41.4329	258.051	7.84037	0.0073113
hsa-miR-376a-5p	72.7951	6.76822	46.7562	25.239	36.1736	48.9442	110.348	124.371	26.2232	54.5054	53.3526	62.8835	186.181	61.0149	75.7769	47.2887	27.4873	-0.180645
hsa-miR-409-3p	72.2409	27.1644	51.8554	47.5969	59.0037	77.7393	257.844	211.909	32.1636	92.9275	80.1421	97.605	464.629	135.514	134.132	102.416	54.758	-0.268032
hsa-miR-885-3p	71.9475	6.13295	71.9919	4.13106	34.8612	43.0056	22.2884	21.5241	6.00606	20.9149	44.3336	27.1015	4.5791	17.2665	26.7036	10.1544	32.9672	0.572257
hsa-miR-574-3p	70.9369	634.549	52.1254	472.527	134.448	82.3878	129.62	98.9747	181.823	173.542	126.372	97.1611	552.836	461.451	110.762	183.952	330.308	-0.581889
hsa-miR-485-5p	70.7739	10.834	38.8743	18.7849	102.057	61.9101	326.18	141.753	20.6438	65.7255	97.0895	83.0801	132.48	64.0663	101.663	67.5636	45.5398	0.0906591
hsa-miR-148b-3p	70.7413	115.3	78.8246	96.7688	90.7879	88.8232	117.514	59.4389	159.275	112.714	98.0043	149.638	284.607	198.841	95.1566	137.691	141.758	-0.392631
hsa-miR-381-3p	70.5783	51.4807	372.885	89.151	147.138	268.765	231.86	93.6612	35.1174	203.098	172.694	131.636	370.001	119.336	209.651	162.751	137.073	0.313885
hsa-miR-20b-5p	69.5678	178.632	30.4486	68.1998	57.238	51.0599	71.4284	76.1898	81.6562	61.9136	58.942	76.4466	26.33	112.633	60.073	88.0379	52.0544	-0.38851
hsa-miR-323a-5p	65.7862	4.2066	13.4662	4.58569	31.804	21.2125	152.587	75.019	12.7013	24.6036	30.6844	37.4095	21.1529	27.0167	58.5491	29.3443	11.7027	0.0739444
hsa-miR-584-5p	64.8082	16.2481	12.891	25.1639	63.216	24.6924	18.7434	40.7967	126.521	67.1365	72.6928	35.4613	1.90104	328.755	77.9428	157.531	252.823	0.0208858
hsa-miR-1301-3p	62.6892	21.7992	43.1782	23.7427	55.5561	55.2833	116.458	75.9196	42.5347	81.4705	55.0555	60.7627	76.355	74.2791	77.4125	57.8631	45.0529	0.193594
hsa-miR-497-3p	62.1024	200.907	234.103	244.551	46.4642	118.58	62.4905	21.1638	105.188	46.7241	58.251	75.2135	37.8952	43.1711	46.077	66.4933	62.7541	-0.236578
hsa-miR-592	59.6248	8.39893	8.99067	9.59036	46.0468	35.272	40.8432	88.4378	21.3986	60.5453	40.158	44.191	19.1209	50.9366	52.9768	33.2929	16.9705	0.254777
hsa-miR-421	59.3966	28.9509	41.37	57.3547	96.7974	64.3267	108.953	101.586	147.657	101.46	105.117	87.6423	55.9996	246.372	126.05	192.862	188.831	0.0625192
hsa-miR-19a-3p	58.7447	295.99	68.0046	265.869	99.0472	81.308	101.335	71.4167	173.815	159.262	104.684	92.7963	132.53	311.142	104.064	195.103	233.124	-0.434238
hsa-miR-425-3p	57.9949	41.946	37.962	69.7264	57.7291	54.5176	78.7448	38.7253	48.1469	72.2656	59.3387	93.684	67.7546	97.6449	81.2712	79.5084	80.9741	0.129674
hsa-miR-203a-3p	57.9297	23.2561	15.4346	39.5598	58.6034	75.1185	58.2666	8.46553	44.9634	16.6173	34.8539	40.0975	105.457	31.9759	43.4422	11.6769	23.2594	-0.0206885
hsa-miR-487a-5p	57.2777	8.62082	24.3459	14.7556	41.8791	45.5392	90.2095	81.5933	18.2807	57.5826	47.1453	58.2967	75.925	41.1552	66.9242	39.5221	21.5025	0.144197
hsa-miR-320d	55.3869	118.49	862.959	222.97	66.8969	78.5246	86.7776	95.6876	129.147	118.235	76.4724	46.9407	99.346	134.356	228.749	170.21	386.81	0.0835699
hsa-miR-197-3p	54.5067	73.4855	119.683	125.428	95.3793	95.0519	85.0428	151.479	62.6534	127.105	132.607	106.532	69.8667	147.804	134.142	133.23	146.927	0.295885
hsa-miR-329-3p	53.3983	16.2579	63.9524	39.7162	131.575	125.168	447.503	101.136	65.2133	148.375	103.382	147.887	110.195	163.987	136.06	130.971	66.1604	0.171747
hsa-miR-1179	53.1375	10.257	20.8734	10.262	55.9387	38.1812	51.4028	49.1721	106.074	16.8133	28.0958	60.0969	593.881	33.7512	72.8807	25.4275	23.2908	-0.320182
hsa-miR-544a	52.7137	6.54449	40.3676	19.414	53.0709	59.7057	199.049	61.3301	20.7751	84.7367	49.4505	57.0883	356.698	44.6126	91.4493	61.1052	22.604	-0.155249
hsa-miR-760	52.6159	9.01438	32.1693	13.5466	36.5441	28.4372	53.0999	111.043	39.8435	53.9138	43.1635	41.1825	13.846	55.49	65.6573	50.4025	46.6354	0.121435
hsa-miR-152-3p	52.0291	735.955	44.4526	587.369	91.9796	75.9121	92.1706	67.0038	206.307	59.2032	63.7512	88.6287	108.109	87.3829	54.5599	164.411	89.9777	-0.534003
hsa-miR-190a-3p	51.8987	184.646	21.9551	68.2119	78.6016	52.603	114.044	65.743	151.563	95.7429	83.8444	59.1105	35.66	212.478	69.1541	140.241	181.595	-0.27086
hsa-miR-30c-1-3p	50.8881	30.2524	24.3232	18.8245	24.8809	23.1372	58.0403	30.1697	38.5635	21.284	26.5433	30.9732	11.9482	39.3848	19.2025	19.0136	23.3133	-0.123341
hsa-miR-337-5p	50.6925	57.696	75.7961	112.337	46.6759	63.4527	95.9042	67.0038	18.6089	52.7536	48.9949	44.4376	310.633	47.5757	61.473	45.638	41.5057	-0.333053
hsa-miR-99b-3p	50.1057	38.9068	46.4105	46.9476	32.6105	43.6216	52.9113	50.2529	41.6486	50.6765	59.6995	41.1825	63.3703	78.5725	77.8341	53.55	60.426	0.150061
hsa-miR-539-3p	49.8449	7.83889	40.3001	26.3863	77.942	67.8122	234.462	73.5781	23.6632	97.5221	59.4813	80.6881	158.776	71.1654	83.4453	58.2736	32.268	0.0659501
hsa-miR-590-5p	49.1603	136.581	85.6397	114.787	63.0552	68.9275	89.493	52.7745	161.212	88.3704	62.762	59.505	64.7582	193.252	71.4282	125.022	145.036	-0.384895
hsa-miR-542-5p	49.0625	15.3743	2.08563	38.7959	15.6883	18.2289	22.9672	13.4188	28.7503	13.2152	11.4209	17.558	777.466	18.1681	30.0601	18.8599	12.8388	-0.334259
hsa-miR-34c-5p	48.2149	30.7624	10.5277	85.2316	44.2923	26.2363	5785.59	992.089	116.248	581.021	61.2746	50.8246	66.383	223.726	41.4931	252.115	167.808	-0.0831864
hsa-miR-187-3p	48.052	8.07321	54.3918	29.0164	41.4997	46.6426	42.6534	30.1697	14.2111	45.672	47.2427	55.584	3.34872	53.4182	61.8614	37.5885	19.6118	0.725798
hsa-miR-877-5p	47.6282	22.3128	26.3164	35.4923	31.2388	37.0401	45.6705	44.9394	38.4979	37.0334	30.089	26.3371	57.9443	51.2504	41.6066	47.5402	36.4764	-0.269016
hsa-miR-1180-3p	46.3568	29.8557	16.6044	25.3291	44.7542	30.0878	82.3275	42.868	26.0263	60.4175	31.2303	39.0864	91.4997	32.3558	54.1164	37.0041	27.972	-0.0812978
hsa-miR-656-3p	45.7048	11.3903	58.7619	29.4447	103.687	89.8838	159.715	55.2962	27.7329	98.6137	92.1934	82.2417	121.919	100.067	114.94	69.408	53.1874	0.45608
hsa-miR-184	45.3136	28.2283	53.656	7.55535	36.1549	39.6322	41.786	32.6914	104.236	13.2242	49.5542	39.3823	43.2935	58.8903	17.2962	73.9765	54.1555	-0.174826
hsa-miR-186-5p	44.1074	125.5	63.351	108.799	51.4863	37.9677	34.4697	27.6481	76.0768	52.7719	47.8364	55.6827	108.305	83.2244	54.3815	71.594	93.7045	-0.550456
hsa-miR-449a	42.5426	3.77072	30.4015	6.4702	10.3511	15.6574	6.48664	17.3814	1.67382	107.165	22.7309	19.8514	11.2401	11.2738	12.0619	1.9656	8.61003	0.318765
hsa-miR-193b-3p	40.717	162.367	27.172	404.81	114.787	92.1714	245.021	67.9044	157.963	184.759	103.1	119.898	54.5885	284.341	123.286	278.715	200.373	-0.250103
hsa-miR-324-3p	40.5866	70.64	168.911	48.8869	68.4558	144.847	113.139	41.9674	63.4739	79.865	75.1054	75.978	85.3962	79.1312	71.8247	163.295	67.9155	0.242693
hsa-miR-132-3p	39.8368	11.4042	169.915	15.9012	38.7336	282.713	111.857	29.8995	15.7864	64.6772	82.5142	66.6811	441.016	39.0728	69.7265	83.9449	25.9064	0.001571
hsa-miR-204-3p	38.8262	218.16	298.134	29.7593	50.0027	105.127	191.921	89.6986	144.802	32.9873	50.4052	52.9454	46.3086	166.614	35.8671	253.139	91.3276	-0.2093
hsa-miR-374a-3p	37.8156	35.1318	15.2211	21.1034	16.7646	11.3848	24.8152	26.6574	53.5294	18.7421	15.5788	21.7749	14.5751	44.5397	14.9389	22.5919	29.0368	-0.535077
hsa-miR-1185-5p	37.3919	3.25047	17.9399	6.71571	21.1672	21.6285	81.9504	43.7686	7.25322	25.8962	21.9973	35.8559	42.2794	15.4578	33.6083	19.5592	8.47046	0.0488369
hsa-miR-503-5p	37.3267	10.7718	2.16755	20.5887	11.5616	14.6035	18.8565	10.717	13.2593	9.05103	8.83579	12.7247	205.587	15.2592	20.3594	11.8294	8.38108	-0.334548
hsa-miR-299-5p	37.1637	12.3307	83.0218	13.9368	44.2175	82.5878	60.7179	33.9522	13.4562	51.3627	66.9552	74.3998	36.3522	28.8728	52.8103	33.4519	21.5337	0.669146
hsa-miR-450a-5p	35.9412	7.06422	1.4601	23.3299	7.02214	5.57643	15.6132	9.90648	11.8808	5.83197	4.57865	10.6162	460.148	8.79968	12.3903	7.38579	5.34502	-0.340171
hsa-miR-574-5p	35.5663	152.105	13.3107	228.836	18.598	15.5687	14.067	49.7125	44.5039	29.5797	24.4028	11.1957	114.188	68.195	26.6833	31.4209	52.1405	-0.60271
hsa-miR-885-5p	35.1099	12.3852	115.169	20.8391	63.296	88.9531	48.9892	24.496	8.66448	55.5247	87.8151	54.7949	19.1513	55.1418	56.5222	63.8875	53.3648	0.793245
hsa-miR-132-5p	34.3275	4.02646	4.45329	4.04683	20.6657	12.9736	49.0269	25.6668	4.00404	19.8057	27.3565	28.1866	99.477	9.34234	25.7515	11.978	8.4183	-0.109733
hsa-let-7g-3p	34.2623	41.9228	74.7991	34.8737	35.0272	53.0826	47.8955	29.1791	42.9286	48.0021	43.2456	52.7481	46.1835	72.2869	44.0153	51.1593	51.7678	0.175413
hsa-miR-301b-3p	34.0993	6.56419	21.7713	10.2191	19.0785	26.6649	18.4417	19.4527	26.9452	21.4619	26.6598	28.1126	12.8284	26.8033	26.8266	33.142	26.183	0.426376
hsa-miR-668-3p	33.7407	2.77135	5.32818	2.88003	15.4613	12.688	64.1875	29.089	6.13734	20.936	16.7878	33.094	33.5781	17.7307	28.0034	15.5623	7.08395	0.0336815
hsa-miR-210-3p	33.4147	162.86	77.6834	82.4335	56.428	57.3374	118.042	26.027	83.1331	42.6488	51.7831	44.8815	59.085	66.9161	46.3068	87.686	64.5349	-0.391704
hsa-miR-1296-3p	33.3495	10.9459	133.232	9.12918	27.6045	54.7106	52.9113	30.53	34.1656	25.9491	31.426	58.5926	16.2742	39.0521	29.715	39.0605	41.6252	0.273663
hsa-miR-361-3p	33.0887	88.376	62.3857	64.5312	89.709	71.1145	111.744	40.8867	65.7385	85.528	73.6986	98.5667	112.886	105.011	84.005	88.1568	88.1457	0.0103675
hsa-miR-744-3p	32.9257	10.4839	12.3647	6.46197	23.1687	25.8385	86.3251	35.4832	20.1515	20.0863	31.79	35.1654	27.1821	41.68	33.9278	28.6941	18.1697	0.102369
hsa-miR-577	32.2085	1.85483	6.1665	19.5304	27.0639	14.4117	14.7835	12.8784	48.9674	39.4279	51.3184	16.3497	0.264714	237.82	32.9329	124.269	132.367	0.0455204
hsa-miR-499a-5p	32.0781	30.8926	23.5104	27.1172	52.5121	29.6255	60.1145	30.1697	74.6327	45.1042	45.0555	35.1901	13.5127	83.8006	38.3144	55.569	95.3359	0.0443849
hsa-miR-138-1-3p	31.9151	3.52064	21.698	6.367	27.4555	99.9188	25.9843	17.8317	32.3277	54.1485	22.3446	28.6305	0.812327	37.8258	35.9445	95.0193	11.8711	0.350865
hsa-miR-433-3p	31.8173	6.78792	21.7839	13.5621	74.0223	49.1351	142.555	52.3242	17.69	62.6383	60.7306	64.9056	57.0956	60.5349	82.2549	64.9219	30.3564	0.369274
hsa-miR-30d-3p	31.7847	19.702	26.7452	21.4758	12.3106	15.1276	19.6862	15.22	19.5279	19.2856	15.0476	28.5072	25.6055	14.9676	14.0398	11.8019	15.4553	-0.304765
hsa-miR-654-3p	30.8719	16.849	74.2197	32.7623	31.9408	53.3678	71.7679	35.213	15.6223	43.9989	38.1601	28.6798	198.605	40.1645	53.8941	32.4784	34.5362	-0.13244
hsa-let-7f-1-3p	30.8067	31.103	48.9565	27.8917	23.6083	26.8618	33.8286	23.1451	60.6514	27.0657	25.4743	21.1091	20.0267	64.3475	20.4633	34.7308	41.7805	-0.222666
hsa-miR-500a-5p	30.6437	67.6428	94.6475	105.224	33.8992	69.7515	77.4248	52.5944	67.3795	39.4292	30.7877	24.7835	62.5197	64.0616	33.6843	62.164	74.7787	-0.466172
hsa-miR-345-5p	30.6111	72.1917	160.792	120.744	46.1814	84.2102	72.145	32.6914	89.1063	44.2797	47.8966	52.6248	35.2436	84.0384	42.4726	138.233	83.6516	-0.120819
hsa-miR-542-3p	30.3177	6.33161	1.42	14.7582	8.28709	7.82226	11.6156	4.95324	12.7013	5.67925	5.34142	10.9245	481.757	8.57662	10.0971	6.53755	5.62183	-0.329307
hsa-miR-1843	29.3071	7.07411	2.83673	6.26908	16.4771	9.66453	39.9004	18.282	7.51578	18.8835	17.832	19.9254	13.1997	17.6551	22.1968	11.126	6.84028	0.211936
hsa-miR-382-3p	28.4921	8.95648	42.1746	26.5589	47.6256	52.6705	85.3068	38.0949	19.5607	50.7987	37.7596	59.1598	116.611	57.824	51.1752	48.6946	26.8978	0.0376963
hsa-miR-145-3p	28.1661	635.732	8.23974	131.452	30.1864	32.39	29.4916	30.0797	39.1871	37.1399	30.6614	30.0854	34.3188	41.2391	24.9215	27.4813	14.8277	-0.395822
hsa-miR-500b-5p	27.6445	62.568	91.1917	94.9723	28.7679	64.8916	66.3372	46.1101	61.3078	34.6999	26.827	21.701	58.0053	57.1451	28.5925	56.1521	68.1754	-0.457923
hsa-miR-342-5p	27.2533	8.11812	29.0312	19.8349	17.6636	23.0912	18.8942	26.3873	9.38652	21.0599	33.3626	18.0019	20.481	21.5651	25.5326	16.6821	26.5042	0.576907
hsa-miR-98-3p	27.1881	13.367	25.8182	14.6709	24.0718	19.3002	34.8091	27.558	49.7551	19.1967	22.598	24.6602	20.8148	40.9008	19.8813	29.2564	29.2764	-0.19322
hsa-miR-29b-1-5p	26.8295	13.0044	7.76471	13.0286	14.659	11.7577	20.3273	13.2387	16.3115	12.8617	14.6014	13.9083	13.8474	19.5519	12.7515	10.6462	11.7869	-0.095925
hsa-miR-374b-3p	26.5688	20.2143	23.6273	15.2882	19.4042	17.7928	37.185	33.0516	64.7867	18.7213	16.1016	23.2792	10.4471	45.2186	18.2673	23.7299	31.1923	-0.348442
hsa-miR-18b-5p	26.471	77.6096	9.65814	49.8091	20.0959	15.2826	30.3213	21.7942	43.2568	28.4465	26.7901	16.547	11.2228	58.7954	30.1395	36.5978	40.3253	-0.410928
hsa-miR-188-5p	26.2428	54.7933	98.0529	90.0535	20.0076	59.2578	54.7593	41.6973	44.7665	26.4637	18.998	24.019	75.6227	46.6483	25.0819	56.1319	50.1729	-0.462798
hsa-miR-24-1-5p	25.7212	32.6198	17.7301	24.7882	24.4112	18.3389	13.7652	22.1545	55.0063	29.859	33.0277	22.934	23.7082	79.6591	28.2012	36.1999	59.562	-0.152312
hsa-miR-4443	25.6234	5.13914	67.5018	6.46271	15.8665	55.0126	15.3492	17.2012	3.1179	6.30242	20.412	6.83087	0.801716	6.29583	7.19679	1.90979	74.2776	0.286219
hsa-miR-484	25.33	95.976	173.13	76.115	50.7086	94.4789	64.1498	27.9183	35.2815	57.0826	51.0698	36.4231	81.1823	82.3162	54.3247	71.5692	87.192	0.0387831
hsa-miR-3065-5p	25.1344	14.0141	46.7871	8.83893	17.3022	19.6517	60.5671	50.7031	28.7831	74.6496	11.209	17.1881	128.109	33.1138	45.1872	44.6511	21.0491	-0.226793
hsa-miR-125a-5p	24.9714	84.802	57.7767	49.4242	79.9056	55.4228	74.0306	30.4399	28.9801	39.7493	84.8699	50.8	53.3826	62.3768	41.7417	54.7395	88.0942	0.265952
hsa-miR-380-3p	24.6128	8.05506	28.1807	15.1613	41.8089	52.1925	216.096	80.2425	27.4375	64.8723	37.076	28.5072	55.8172	82.9925	86.9503	60.0655	29.7217	0.0789687
hsa-miR-1908-5p	24.189	4.03026	5.76575	6.18199	11.1559	6.29389	80.1401	42.2376	19.1669	7.57378	11.3984	9.66679	9.68747	24.0749	14.2511	11.426	17.286	-0.159042
hsa-miR-181c-3p	23.9934	14.1937	28.911	13.6249	30.8349	40.5282	39.1838	22.6948	21.8581	21.2465	39.281	49.567	11.9058	31.7641	41.1421	41.7219	21.5327	0.602826
hsa-let-7d-3p	23.7978	35.0715	38.4979	31.1969	37.2442	26.4024	31.9429	23.6855	19.1012	26.2874	33.354	20.1967	19.6251	54.7894	29.9216	36.5486	59.8437	0.175866
hsa-miR-31-3p	23.5044	7.20397	73.1971	7.42591	19.9744	42.936	43.9357	8.19536	10.7978	9.85234	54.3174	36.7683	45.0678	6.93165	13.4184	39.4133	18.2612	0.370161
hsa-miR-30c-2-3p	23.1784	58.5146	13.9558	23.2261	14.1212	12.7909	29.8687	30.7101	28.2252	18.9221	16.3638	18.4951	6.96603	27.3163	11.7588	14.7031	15.8993	-0.512876
hsa-miR-154-3p	23.0806	12.0439	32.077	17.1417	67.9921	59.4388	234.198	77.1805	17.3946	90.0203	51.5432	78.8386	104.765	79.1533	86.0296	75.5807	34.4895	0.102981
hsa-miR-376a-2-5p	23.048	2.57528	24.9873	11.1692	6.71089	16.2034	14.8589	15.31	6.20298	10.1313	9.35275	13.7604	41.1778	8.18196	10.581	5.32341	10.5046	-0.153882
hsa-miR-148a-3p	22.7546	456.706	20.1068	647.701	75.4759	30.953	146.704	66.6436	99.3133	180.245	34.4056	20.8625	1942.77	77.6857	27.0577	48.5188	28.7802	-0.469883
hsa-miR-339-3p	22.722	34.0975	81.7508	31.518	35.1858	53.7118	48.9892	22.1545	19.692	49.5779	38.1641	41.1085	75.1831	38.188	53.6054	44.1907	35.5106	0.24093
hsa-let-7b-3p	22.559	27.703	32.3518	32.5475	18.6376	15.9767	16.7823	29.089	62.3252	21.6684	20.4087	12.3794	13.0058	52.3082	18.844	36.9583	48.5079	-0.366468
hsa-miR-193a-5p	22.5264	118.399	73.9909	153.297	21.2277	38.9501	42.314	19.0024	36.3317	18.0724	22.8055	16.6456	27.0992	45.9079	32.7561	44.6281	53.8297	-0.406797
hsa-miR-770-5p	22.4612	5.58906	60.9032	8.63518	34.7567	70.5752	114.384	51.0634	9.38652	51.3735	27.2095	44.0924	29.2421	32.0955	73.4777	86.416	11.6705	0.320298
hsa-miR-654-5p	21.6788	5.05734	14.2482	12.4909	10.3527	15.0522	36.2799	31.7007	4.2666	14.6019	12.7576	14.8454	93.7475	13.6148	18.1251	8.09541	10.8918	-0.288407
hsa-miR-6516-5p	21.2876	2.93706	2.10608	3.30324	11.0154	8.741	18.6679	14.5895	9.12396	14.0535	13.3796	14.8208	5.62556	18.5659	15.9939	10.4257	5.76578	0.29404
hsa-miR-655-3p	21.0594	15.785	52.765	33.3439	55.6571	65.7876	101.75	36.8341	11.0275	60.2637	48.3752	42.9087	122.254	45.6803	54.221	45.6687	30.0996	0.14226
hsa-miR-625-3p	20.3096	11.8884	42.039	15.7332	31.1772	38.0095	21.6473	20.1732	52.0853	42.3971	31.2265	28.7538	4.38002	106.634	28.4921	60.144	68.97	0.147041
hsa-miR-326	20.2118	16.6397	50.1407	19.0883	31.2106	42.6782	88.5879	29.9896	17.9854	37.8528	32.0285	47.2982	2.72467	27.9095	39.8342	49.7628	23.5604	0.356507
hsa-miR-17-3p	20.1792	61.2791	21.5162	50.634	22.6666	24.6126	39.8626	20.7135	51.2977	40.3927	23.6048	23.5751	41.1609	72.4919	25.3807	47.1215	58.5547	-0.511705
hsa-miR-30b-3p	19.3642	18.7327	13.4129	10.9615	9.78361	10.6877	16.82	8.91583	6.79374	11.2117	9.66403	7.27475	11.5241	9.6641	6.18978	4.36561	7.58888	-0.170343
hsa-miR-708-3p	19.136	9.65434	2.95503	23.9145	21.4109	13.7846	28.775	15.0398	22.4489	25.8276	33.5266	32.6747	14.7791	22.4567	30.6407	21.4636	13.0283	0.358391
hsa-miR-92b-5p	18.81	11.5229	4.87389	19.5415	17.6671	7.59094	89.3421	38.8154	28.9801	22.0819	12.5419	8.26116	11.6122	27.2873	16.6523	16.7748	16.5132	-0.191936
hsa-miR-128-1-5p	18.7448	1.50667	2.29547	1.76331	9.84191	8.63901	14.9721	2.52165	1.93638	5.80728	16.265	22.5394	0.563647	4.11572	17.31	5.5698	3.42595	0.548857
hsa-miR-411-3p	18.7122	6.43297	18.1099	8.80536	21.2305	26.011	88.6633	40.7967	9.5178	29.7136	21.3755	18.8157	54.5885	24.8745	33.8508	29.8056	13.794	-0.010897
hsa-miR-34a-3p	18.647	25.443	6.57684	37.8869	14.914	23.8588	18.5171	8.19536	35.2487	24.7773	35.59	40.492	25.7824	61.7154	10.4801	29.7882	14.253	-0.155165
hsa-miR-545-3p	18.484	26.3697	10.7	24.1077	20.648	16.3531	31.7166	22.6048	70.3333	25.8678	23.683	18.1252	25.6995	73.5022	28.3066	50.1438	44.9653	-0.306708
hsa-miR-127-5p	18.3862	5.21385	29.6423	13.3222	28.3085	32.2391	80.8567	28.999	10.8634	33.0091	26.5129	43.2046	62.4554	25.74	41.1843	36.1369	12.8298	0.118159
hsa-miR-125a-3p	18.321	23.4084	37.8752	28.3682	12.0165	21.6308	19.4599	24.9463	14.047	13.967	14.4976	14.9934	25.0412	19.573	18.0619	16.1521	21.6008	-0.317827
hsa-miR-4454	18.0928	23.6765	12.3121	15.0574	36.8056	26.8011	35.4879	30.53	47.6218	55.6697	21.1678	40.7879	20.9636	30.3537	30.952	79.5378	29.1895	-0.000994541
hsa-miR-1271-3p	18.0276	23.6696	32.1553	13.2639	13.294	24.0447	16.2166	12.3381	32.4918	15.606	13.7227	19.7035	8.73818	40.0795	17.8446	35.9742	26.7186	-0.0958119
hsa-miR-135b-5p	17.7342	6.29782	1433.35	44.8857	21.9682	679.826	1194.18	308.902	86.2181	34.8326	17.6095	11.2697	294.246	52.6635	26.234	112.343	378.803	0.0514777
hsa-miR-7704	17.7342	32.8204	9.0876	43.3567	22.282	11.8449	48.6875	25.3065	27.7329	16.8903	13.7464	16.3497	16.2227	19.5007	13.7084	22.3103	15.1088	-0.506508
hsa-miR-548ay-5p	17.6364	11.1487	7.23748	12.8228	9.84778	7.9538	14.2178	12.4281	31.0805	12.929	9.91895	12.7986	5.95257	19.213	13.6487	18.3492	14.8637	-0.319906
hsa-miR-629-5p	17.6364	21.9735	8.46299	40.8225	10.9689	8.47285	18.8188	20.9837	19.3966	8.95656	10.8459	8.75436	7.0177	17.4066	10.2213	10.8724	17.1406	-0.532974
hsa-miR-200c-3p	17.2778	36.1859	22.1694	29.8296	23.9557	159.748	66.9406	36.9241	35.0518	33.6786	18.2496	9.83941	9489.59	103.148	18.7751	37.863	29.6727	-0.319573
hsa-miR-548ae-5p	17.2126	16.3937	9.85388	13.2866	10.5203	8.28684	26.7385	15.1299	47.0639	15.0789	10.3633	11.6149	8.24539	24.4288	12.4757	23.8167	21.8812	-0.415588
hsa-miR-1247-5p	17.18	24.6278	1.8873	103.936	9.57984	7.84395	3.54502	4.32283	2.65842	18.039	13.2094	22.7613	2.86341	9.65901	25.2868	4.95685	5.4724	-0.170334
hsa-miR-455-3p	16.9192	196.781	321.094	95.1821	24.3225	71.9628	93.2266	38.0949	65.3446	24.0854	27.8933	39.1604	9.8089	61.215	35.8358	57.5897	51.9778	-0.119848
hsa-miR-124-5p	16.1912	2.07284	43.9924	4.88808	21.4726	34.2149	21.2324	5.91387	2.55996	17.3608	27.7073	42.5881	0.212737	7.8448	23.7401	21.4814	10.2386	0.671698
hsa-miR-1226-3p	16.1694	3.81541	3.13429	7.58792	10.8844	6.54794	10.0694	12.5182	24.4837	18.1349	16.1925	17.8046	7.37491	46.41	13.7849	25.7938	27.4912	-0.00472127
hsa-miR-1277-3p	16.1042	24.7275	18.0059	11.5403	16.1537	18.0975	13.539	11.4375	30.3257	26.8661	22.012	17.3608	19.714	41.8568	17.8257	26.7571	35.1281	-0.0545676
hsa-miR-375-3p	16.0391	2.90721	5.60334	18.8685	13.4633	48.9351	313.772	42.1476	19.9874	43.0699	12.0123	4.66077	28938	250.293	8.31342	35.5883	19.8368	-0.321032
hsa-miR-331-5p	16.0065	14.8086	71.8729	14.7851	15.0181	33.6521	21.949	17.4714	8.43474	11.844	12.9698	15.166	13.1149	15.625	16.662	26.0328	15.3595	0.207568
hsa-miR-199a-5p	15.599	707.692	16.3453	1357.85	39.2933	23.9033	20.1387	25.1715	20.9392	22.2152	22.8536	12.626	196.223	25.2032	16.007	24.3008	13.5062	-0.436767
hsa-miR-337-3p	15.5501	13.0533	14.2739	33.1004	12.5966	13.7307	32.1315	16.841	6.3999	16.1937	12.4947	11.9602	78.3455	14.3472	18.2964	10.9022	12.2025	-0.345354
hsa-miR-214-3p	15.5501	933.11	22.2169	2786.01	70.6404	37.4996	29.9064	21.7942	24.9432	32.3556	36.9643	19.3336	222.905	30.1688	22.1446	29.6153	16.5123	-0.378183
hsa-miR-106b-3p	15.4523	34.9203	27.1562	39.49	13.6975	17.0986	28.9636	14.6796	28.0283	22.4932	17.892	18.1006	39.8799	36.4028	17.0039	29.5475	26.7088	-0.614419
hsa-miR-548d-5p	15.3382	10.9585	6.62479	12.763	7.60036	6.66074	13.1241	11.8878	26.7483	10.7912	8.78956	10.4929	5.9537	16.5168	11.1864	16.0378	13.2125	-0.417725
hsa-miR-494-3p	15.3219	19.3061	35.371	22.7104	28.4002	32.3998	33.9794	22.4247	10.8962	26.7265	30.2177	29.4443	214.689	19.0537	24.059	17.2246	15.0762	-0.234901
hsa-miR-378c	15.2893	113.195	131.842	49.2654	22.8279	39.7253	17.2348	20.9837	18.2479	25.2728	22.6531	23.0819	16.2584	18.695	19.4138	31.1673	17.346	-0.105622
hsa-miR-502-3p	15.0611	72.8188	102.286	97.0321	20.9348	63.9899	42.3894	16.1205	31.5728	24.5373	19.5237	25.9178	42.911	37.7421	20.5113	67.5641	39.6547	-0.267041
hsa-let-7f-2-3p	15.0285	17.6691	28.6976	19.638	11.8158	17.5514	20.4027	12.8784	26.2888	18.1492	18.0394	8.95165	21.086	23.6675	17.6325	21.0055	19.6	-0.169564
hsa-miR-664a-5p	14.9633	33.4331	6.9546	22.0886	20.1025	16.5404	36.1668	14.4995	21.7925	18.1511	16.7899	14.0316	33.1025	24.6968	15.1315	19.8636	14.8738	-0.466713
hsa-miR-378i	14.4743	147.013	42.3952	32.0211	19.9057	23.6116	13.5767	10.4468	17.6572	9.99525	11.5912	14.1303	13.5345	16.8194	9.9661	16.1713	13.9552	-0.341282
hsa-miR-376c-5p	14.3113	3.16377	27.5671	11.7116	13.8854	23.9909	34.2811	17.8317	5.67786	17.5788	16.1869	22.5887	86.6193	13.195	20.7996	11.4222	11.8504	-0.13127
hsa-miR-652-5p	14.2787	19.0859	16.9057	14.8635	14.8157	14.3309	25.758	19.0024	9.97728	28.6847	12.5636	18.6184	16.3475	15.4603	16.2514	16.9435	11.7418	-0.00568913
hsa-miR-1299	13.9853	3.48243	0.585428	7.16472	4.52524	3.35946	15.7263	0.450294	1.18152	5.16717	6.52578	0.542524	11.5795	44.1033	5.97598	17.1644	11.3581	-0.0548405
hsa-miR-4286	13.9201	80.6093	13.4105	44.6832	35.689	31.0984	67.016	13.6889	68.4297	39.0657	28.5911	36.3491	74.4302	72.7601	33.0957	67.3204	40.1604	-0.501015
hsa-miR-221-5p	13.3659	7.89715	1.04436	11.6533	21.1006	15.5804	16.2166	3.69241	2.55996	26.1302	17.8777	19.2596	1.80837	6.1541	31.0901	9.57011	7.224	0.671972
hsa-miR-148b-5p	13.3659	8.53085	9.54913	11.9478	10.706	11.3041	14.6704	12.3381	11.9465	12.797	15.2136	10.7765	35.5419	27.5428	16.8987	16.3628	21.8056	-0.180132
hsa-miR-1287-5p	13.3659	27.5826	6.46753	21.7901	9.76837	5.4682	14.3687	17.5615	43.1911	18.7123	9.69225	11.7382	6.69352	43.5324	10.5739	29.1501	31.0792	-0.476811
hsa-miR-9985	13.2355	153.179	10.6146	41.9298	36.63	20.0713	33.7154	24.6761	48.7377	38.1499	31.1596	25.9918	24.0488	66.1977	24.9341	33.8492	52.5322	-0.393344
hsa-miR-134-3p	13.1703	2.572	6.05277	8.24136	7.98689	8.70972	75.5014	33.682	4.85736	10.7305	8.97595	11.0231	24.7033	17.9548	16.0382	9.13143	5.08306	-0.134666
hsa-miR-1185-1-3p	12.9747	9.15243	10.8447	17.4611	23.1517	19.3414	184.831	47.6411	10.3055	24.6749	18.8439	15.1907	102.755	31.7502	36.0671	19.8204	12.745	-0.157095
hsa-miR-627-5p	12.8117	27.8103	15.4524	33.6088	15.4325	12.1112	11.2762	8.91583	19.4951	14.6733	14.7321	15.4619	13.0564	28.7285	12.7688	18.332	26.5965	-0.362478
hsa-miR-376b-5p	12.6487	2.93163	26.5983	10.7524	11.9895	22.1182	28.2093	15.7603	5.15274	15.2655	14.2618	20.8872	78.618	11.1719	18.0379	10.1743	10.7223	-0.135545
hsa-miR-641	12.4531	32.9637	16.947	16.9052	14.0466	12.8716	15.8018	15.0398	21.5627	17.7522	16.416	15.166	8.59452	31.1398	11.5856	14.3302	31.4244	-0.27771
hsa-miR-3117-3p	12.1597	11.1469	16.8356	4.53485	9.90279	22.1893	14.1047	10.8971	17.4602	13.2436	11.4192	9.88873	5.242	30.0359	14.3876	29.6883	17.8967	0.139558
hsa-miR-3615	12.0945	18.5927	36.3445	19.3333	12.3742	17.9735	13.011	9.36612	31.1134	19.6229	14.0097	11.0231	3.76635	63.6704	16.0573	30.6697	45.242	-0.035549
hsa-miR-381-5p	11.9315	2.01292	22.8405	4.32745	15.5228	20.7451	41.6729	17.9217	2.6256	20.026	15.9596	14.6235	36.9772	10.9934	26.9333	9.58517	12.467	0.234779
hsa-miR-362-5p	11.6055	41.9035	45.1354	68.2738	26.8804	41.6038	47.4807	18.7322	28.9801	26.4142	21.3494	22.934	29.0468	38.9805	24.8756	37.4484	45.8133	-0.266856
hsa-miR-545-5p	11.4751	9.08805	2.78007	6.75742	6.87001	6.21734	14.5949	11.2574	33.3123	8.89418	7.39617	8.63106	11.6354	26.3182	10.0235	15.1819	12.1453	-0.409262
hsa-miR-500a-3p	11.3121	66.4344	116.922	72.078	18.8345	60.5259	36.2045	12.6082	25.7637	20.1076	16.8557	22.786	41.0673	28.3419	18.8636	62.7699	33.3708	-0.165058
hsa-miR-619-5p	11.2795	5.72439	7.11815	6.04995	17.2252	7.1486	13.8784	11.7077	22.4161	12.8727	16.4485	8.6064	4.30845	3.77991	14.8386	12.0821	14.038	0.308009
hsa-miR-490-3p	11.1491	1.39931	3.97173	2.59429	10.7011	13.418	34.3188	13.5088	5.7435	11.0573	19.3953	20.2707	0.805349	13.6133	12.0432	80.7494	4.19365	0.120493
hsa-miR-501-5p	11.1491	11.3478	19.6805	26.7995	9.5325	18.5271	20.5536	20.0831	18.5433	14.6884	10.7275	12.1081	25.796	27.7859	14.1502	19.8934	24.6216	-0.484615
hsa-miR-205-5p	11.0187	8.88842	6.50906	8.23062	12.5578	67.2415	93.4528	3.96259	17.7556	28.2704	8.48473	6.28835	72.4727	30.3843	8.33425	3.55383	22.2506	-0.0843874
hsa-miR-496	10.8883	1.89357	4.69441	3.82835	16.3694	13.5166	47.4053	13.6889	6.49836	19.6947	21.4305	16.0045	57.2303	14.7387	25.1128	18.529	7.33076	0.0299972
hsa-miR-335-3p	10.4645	5.47501	2.54571	11.5217	8.366	5.80175	18.1777	10.8071	2.00202	5.3487	6.42046	6.60893	9.7596	4.25122	8.91794	4.58708	4.01389	-0.0997554
hsa-miR-548k	10.4319	13.5688	5.93234	11.4529	8.26441	6.43796	15.8395	8.64565	19.9217	11.9819	8.53566	9.12427	3.10194	19.7584	9.6154	13.3025	15.7084	-0.291986
hsa-miR-362-3p	10.3667	55.4229	70.5072	60.6962	14.902	28.9785	22.7409	9.6363	20.3156	17.4978	13.3018	17.9526	34.4797	23.8031	13.5716	33.1901	31.3064	-0.324588
hsa-miR-495-5p	10.3341	1.95786	8.581	6.40024	9.8248	11.1107	30.9624	11.2574	6.10452	13.8095	9.99485	11.2944	19.2229	12.1908	14.4302	9.95579	6.2912	0.109563
hsa-miR-32-3p	10.3341	12.6961	2.34371	10.3332	7.29529	4.1711	12.6716	10.8071	26.2232	8.52871	6.44271	4.41417	8.87995	23.3858	6.31599	13.3832	14.7638	-0.514316
hsa-miR-138-2-3p	10.1385	0.944311	7.56794	1.14806	7.27976	21.5859	10.3334	12.3381	7.08912	12.5603	5.85678	10.1847	0.0746822	12.278	9.63373	31.2362	4.7652	0.236385
hsa-miR-543	9.87771	5.81613	21.1279	10.4403	36.1651	30.9748	94.2825	16.3907	6.99066	44.5456	28.2796	30.5293	73.0769	26.5254	46.4733	38.3053	16.7831	0.169181
hsa-miR-193b-5p	9.64951	6.38115	1.06149	15.2551	6.05854	3.5343	12.4453	9.72636	5.28402	9.66955	8.867	4.90738	1.26286	15.3123	6.8686	9.23702	9.23793	-0.0903569
hsa-miR-766-3p	9.58431	5.88037	34.0443	5.92063	13.3631	20.0348	23.7969	16.751	4.1025	6.08594	18.5867	16.5223	4.68842	9.09045	10.1874	20.8543	10.4563	0.402287
hsa-miR-224-5p	9.48651	50.7093	1.7635	78.2199	3.22763	11.6498	9.42825	3.5123	2.16612	3.15679	2.71641	2.4167	5.80184	4.45748	5.14998	4.54013	2.31822	-0.411443
hsa-miR-23b-5p	9.32351	15.5326	4.85619	11.9464	7.4009	4.65735	6.22265	8.46553	8.0409	7.94573	12.7627	6.58427	5.08536	25.8619	11.5135	11.3088	18.4324	-0.0757545
hsa-miR-186-3p	9.25831	23.8911	15.9532	18.158	8.02978	12.0872	8.25915	2.97194	12.2419	11.9955	8.30515	11.4177	18.3497	12.1748	8.61342	14.0132	11.8874	-0.442674
hsa-miR-758-3p	9.19311	3.66407	15.0277	5.87582	17.5207	20.2755	98.3932	34.7627	7.97526	23.0101	16.5327	18.7664	46.4775	24.2843	34.1441	31.3975	8.74714	-0.0129334
hsa-miR-5684	9.09532	0.841898	1.81998	0.55777	2.33519	2.37599	0.37713	1.62106	1.90356	3.093	2.89623	4.58679	0.377061	0.329991	3.52411	1.5754	0.78172	0.317267
hsa-miR-2355-3p	8.99752	6.36898	4.90151	6.63037	4.72229	4.37132	5.65695	6.75442	18.7074	6.19845	5.27305	4.68543	2.42494	18.9806	6.59807	11.235	12.4244	-0.275769
hsa-miR-935	8.86712	1.38951	1.48869	3.64754	16.791	17.5855	10.7482	9.09595	2.52714	10.5632	14.4511	16.6456	0.504471	5.16777	19.0973	10.2558	3.56923	0.715222
hsa-miR-3065-3p	8.83452	5.37837	13.9061	5.07788	7.36435	9.02803	30.4721	18.1919	11.1916	33.9484	5.4054	6.53495	40.756	15.2528	20.2751	18.3681	8.56381	-0.138332
hsa-miR-26a-2-3p	8.73672	11.5038	14.4015	9.43019	6.14623	7.6877	7.01462	8.46553	9.25524	6.88152	5.35695	4.68543	6.22028	9.53501	4.99027	6.72457	9.61681	-0.366881
hsa-miR-548ad-5p	8.63892	8.90304	5.10316	9.40753	4.76736	4.22637	9.05112	7.11465	21.0704	6.94306	5.64186	6.14038	4.94846	10.7827	7.15839	11.2662	9.89217	-0.48916
hsa-let-7e-3p	8.41072	12.9147	11.9101	6.72074	8.06809	7.62801	12.8224	10.9872	13.0952	6.39161	7.0516	4.19223	11.2585	11.6774	6.07238	8.58056	12.0449	-0.529469
hsa-miR-431-3p	8.37812	1.99979	3.88144	3.42805	10.4254	8.33355	33.7909	13.2387	4.85736	14.0188	8.05146	18.5445	22.8302	13.1484	17.7551	13.7389	4.71237	0.0267729
hsa-miR-1296-5p	8.34552	6.7158	58.2492	6.53104	17.0272	33.1411	17.3857	5.76377	4.66044	9.45141	21.7151	16.0045	3.17369	13.5013	14.4688	15.1361	18.0536	0.509248
hsa-miR-767-5p	8.31292	1.61889	1.24115	1.42211	8.95688	6.33179	30.3967	35.213	4.5948	7.35196	7.659	8.40912	1.25296	12.2666	21.8042	13.25	4.57216	0.0347068
hsa-miR-5586-5p	8.18252	0.954684	6.6748	1.89995	5.42766	5.63473	6.90148	5.67371	4.1025	7.5106	4.78551	4.09359	2.55054	5.29836	9.13031	3.87093	5.67927	0.580332
hsa-miR-758-5p	8.18252	1.57587	8.17684	1.89823	8.79736	11.3514	36.3553	18.6422	2.9538	12.2536	8.11375	13.9823	7.85723	10.8171	16.5087	12.5628	4.37494	0.164593
hsa-miR-379-3p	8.11732	5.1138	12.3588	5.92457	10.507	14.1193	42.1631	15.31	5.61222	12.7556	11.1287	9.61747	34.6753	12.3074	14.1935	15.771	7.76099	-0.0744775
hsa-miR-452-5p	8.05212	93.065	3.39604	110.231	6.77288	7.64667	9.46596	5.85383	3.67584	4.5107	4.92861	4.71009	9.74956	4.73567	5.91682	5.58891	3.62545	-0.441571
hsa-miR-1283	8.01953	12.5432	0.0710374	1.35291	6.29884	2.85932	3.7713	1.71112	0.78768	4.86881	2.54834	4.51281	0.0428851	0.746915	4.48737	1.32563	2.11352	0.0343201
hsa-miR-487b-5p	7.98693	0.899625	2.9206	1.23305	5.7122	6.17929	18.5548	11.6176	2.9538	8.39634	8.52228	9.91339	10.0563	6.80836	11.0397	6.85882	2.74346	0.183541
hsa-miR-95-5p	7.95433	2.40201	6.29252	3.10615	6.82141	8.73177	12.1813	9.27606	4.72608	13.0009	7.7194	8.26116	7.82099	7.85232	8.9595	6.43426	5.69949	0.403168
hsa-miR-539-5p	7.85653	1.59661	9.47642	4.1754	18.5336	11.9484	39.8626	15.9404	3.4461	18.9074	14.3717	11.0478	49.561	13.5854	17.9159	9.45611	7.50858	0.0104381
hsa-miR-941	7.75873	11.0076	18.9632	15.1484	8.14717	9.42094	10.2202	8.64565	11.3885	11.03	8.44445	12.848	16.1731	18.0661	11.0175	15.3414	16.5679	-0.287156
hsa-miR-3611	7.72613	15.7204	10.9428	11.2713	7.78698	9.17235	14.0292	7.47489	12.4716	10.0405	7.13671	9.76543	7.338	16.055	7.71815	10.4667	13.3798	-0.414095
hsa-miR-433-5p	7.66093	0.486599	1.47431	1.06608	5.81661	4.0935	21.0816	13.4188	2.26458	9.16614	7.38734	5.6965	7.05976	9.57855	11.5413	5.97972	2.87554	0.151593
hsa-miR-200b-3p	7.59573	8.52083	4.62532	11.0974	15.0656	20.5738	44.5768	20.7135	32.6231	22.174	13.3318	9.59281	5211.44	62.4255	13.098	25.1482	25.0843	-0.321784
hsa-miR-3151-5p	7.49793	1.32359	0.975099	0.763113	4.16656	2.08695	5.8078	5.76377	7.51578	2.90086	3.46182	2.4167	0.335763	7.15952	2.7307	4.07731	4.22829	-0.0582279
hsa-miR-429	7.13933	4.22223	3.12203	13.3097	12.6152	16.0997	31.3772	19.2726	43.0598	19.6327	11.0673	7.71864	3755.61	66.6128	10.3819	25.2756	24.749	-0.324013
hsa-miR-182-5p	7.13933	65.5291	5.16109	54.6081	6.46927	23.4318	11.2762	5.22341	10.6009	10.2477	11.3406	4.29087	2343.4	21.3473	5.229	44.6752	5.65126	-0.334262
hsa-miR-501-3p	7.10673	21.5597	50.4276	21.107	11.1661	33.518	24.2118	9.72636	17.6243	13.9123	9.79768	12.774	13.9814	21.7256	13.6	39.9542	19.33	-0.00483156
hsa-miR-485-3p	6.94374	2.18129	6.62239	5.75709	22.9332	11.5415	65.6583	19.3627	2.23176	22.3203	14.4766	20.7639	24.3232	15.3	26.7946	14.3897	8.7126	0.168086
hsa-miR-33a-3p	6.84594	12.5777	16.0096	11.4193	9.15429	11.4072	15.6886	6.66436	12.8983	8.71103	9.5651	13.0699	11.0789	25.4746	11.111	17.4546	18.0046	-0.119615
hsa-miR-130b-5p	6.61774	3.25642	5.61039	6.19191	5.40661	4.8704	5.58153	6.124	9.05832	7.12332	5.52487	6.60893	3.66586	9.31532	7.78543	6.06566	8.75984	0.062061
hsa-miR-499a-3p	6.58514	9.34793	7.22609	6.52639	6.80979	7.34629	12.3699	7.11465	16.0162	11.2946	9.06828	11.0478	3.87147	17.1839	7.57487	14.5627	17.6797	-0.113498
hsa-miR-7-2-3p	6.51994	2.47996	4.12342	2.52864	18.3693	10.2994	33.7909	12.1579	12.3403	7.62453	6.85298	13.1192	258.687	7.71739	18.8871	5.18122	6.97716	-0.296707
hsa-miR-3912-3p	6.45474	8.01239	3.94279	6.90437	5.976	6.15873	7.2409	3.33218	4.20096	8.06555	7.68671	6.83087	3.80646	6.54586	6.05776	4.95945	4.31353	0.332554
hsa-miR-1275	6.45474	2.66964	1.24641	3.21303	7.3219	1.52137	4.41242	3.78247	2.19894	1.74829	7.1828	1.87417	7.01608	1.33614	1.6163	1.18533	2.42489	0.13564
hsa-miR-21-3p	6.42214	23.3493	1.63603	29.4631	2.50199	6.64181	5.16668	2.52165	7.74552	4.51672	3.15276	2.76194	9.06439	10.5406	3.71938	7.53625	5.75336	-0.546938
hsa-miR-532-3p	6.35694	29.3426	44.485	29.5896	10.6715	26.7502	22.1752	9.36612	14.2111	10.4639	8.76427	7.12679	22.2439	15.8965	8.22404	34.9488	16.9203	-0.243738
hsa-miR-339-5p	6.32434	35.4091	18.2923	46.4877	12.9896	17.4485	10.2957	6.5743	25.2386	19.4987	17.5898	21.2078	63.6229	36.1145	13.7694	40.455	37.6054	-0.498203
hsa-miR-4484	6.29174	4.91527	5.10293	2.82184	19.1804	16.2594	15.6132	14.1392	9.41934	83.0517	19.6268	41.7004	3.60481	14.6132	16.8484	12.7151	4.57787	0.35207
hsa-miR-6511b-3p	6.19394	2.08045	7.90221	3.75107	6.61909	7.62992	10.7482	7.83512	2.42868	6.59218	9.54756	7.34873	6.43698	6.63363	11.3041	6.78545	6.806	0.645268
hsa-miR-203a-5p	6.16134	0.962869	0.423129	1.80533	3.6472	3.62155	3.43188	0.81053	2.33022	1.24934	2.58212	4.31553	4.82467	1.52729	2.97624	0.695451	1.32891	0.12192
hsa-miR-10b-5p	6.16134	39.2374	4.2557	239.328	5.81814	6.62602	9.65453	7.47489	219.139	15.5689	10.0088	7.8666	9.88314	21.8065	8.37853	7.7515	7.6913	-0.459882
hsa-miR-141-3p	6.12874	16.8264	15.4427	22.0448	12.3308	63.6421	39.4101	22.6948	18.5105	21.3408	10.6457	5.64718	9427.63	50.2606	9.5219	25.6592	19.0352	-0.320294
hsa-miR-144-5p	6.06354	45.8903	5.21689	58.0385	4.91902	6.84315	18.3662	5.13336	4.923	11.4633	14.07	3.57573	19.4184	25.1874	7.12724	10.89	6.17174	-0.428607
hsa-miR-34c-3p	6.03094	7.81995	13.0717	11.8018	8.60968	26.0276	449.501	75.1992	19.4951	63.0643	12.7754	10.308	4.57779	57.9312	9.45424	52.4213	35.4317	-0.0658574
hsa-miR-199b-5p	5.99834	24.2528	2.18193	103.843	5.14784	4.6046	5.05354	4.86318	4.49634	3.2401	4.61726	2.9099	29.9734	3.71661	4.74933	4.09768	1.96634	-0.403051
hsa-miR-491-3p	5.96574	0.679523	1.51401	1.24383	4.81057	4.2267	15.0098	6.5743	3.4461	6.93259	4.17877	4.98136	2.14596	5.68613	5.96216	4.77583	2.16811	0.191203
hsa-miR-548ab	5.90054	2.34266	1.63139	1.91746	3.53356	2.03685	6.41121	4.23277	3.83994	6.32471	2.32592	4.56213	1.16776	5.43892	3.66004	3.71214	3.35601	0.0555393
hsa-miR-378d	5.86795	37.8781	42.8949	16.7261	8.71875	13.8828	7.5426	8.28542	6.64605	9.35515	7.52055	7.01582	5.6818	6.0551	6.29639	10.0318	6.38853	-0.116684
hsa-miR-24-2-5p	5.77015	37.136	1.88243	19.8959	4.07403	4.35885	7.01462	6.84447	15.4582	4.92872	4.7435	5.27728	12.557	6.12209	3.35668	7.39717	3.461	-0.64304
hsa-miR-1306-5p	5.57455	7.40784	11.763	7.60046	11.3334	11.375	17.348	10.3568	6.66246	8.40329	14.5143	7.94058	7.54072	15.6329	10.9165	13.514	15.1853	0.399918
hsa-miR-670-3p	5.44415	1.34158	17.5218	3.35435	6.85127	16.7714	47.443	9.6363	4.29942	23.2415	5.44884	4.68543	66.0135	11.2197	8.19242	7.20702	6.48079	-0.161967
hsa-miR-1468-5p	5.37895	3.7386	2.55178	6.96169	2.96062	2.52105	5.09126	7.38483	4.79172	14.3068	2.7634	3.99495	15.2799	4.23504	5.93844	4.66445	2.80387	-0.292724
hsa-miR-4284	5.34635	1.77925	4.84033	2.45914	9.33076	4.72469	13.5767	8.73571	6.0717	7.10491	7.1058	10.5546	3.3987	7.54028	7.44437	11.3229	3.44952	0.274859
hsa-miR-455-5p	5.28115	42.2576	180.12	23.3092	8.0494	29.6088	19.8748	12.9685	13.7844	6.39458	8.45809	10.8505	3.19477	12.3085	8.62075	18.6383	18.8771	0.0632675
hsa-miR-3605-5p	5.24855	4.89343	5.82357	5.37923	4.33553	5.69492	3.54502	3.42224	3.90558	4.05645	4.09772	3.42776	2.51441	7.70064	4.05934	6.16945	5.09865	0.108075
hsa-miR-7977	5.18335	9.41888	4.71739	8.01628	14.414	8.17477	22.4015	9.00589	13.4234	14.2408	9.86982	10.4559	8.08815	11.8936	9.52956	20.1028	12.1907	0.0125956
hsa-miR-550a-5p	5.18335	6.58646	8.0134	8.61676	4.0317	4.75373	5.69466	4.32283	7.35168	5.19583	4.58016	4.06893	4.24094	8.84986	4.15642	6.53712	6.49619	-0.367111
hsa-miR-516a-5p	5.11815	5.73122	0.0862187	0.451172	4.68178	1.62604	1.62166	0.720471	0.55794	2.40761	1.55688	2.93456	0.0235066	0.512533	2.682	0.685248	1.05112	0.173551
hsa-miR-940	5.08555	2.40201	3.38785	3.0087	12.3991	13.4282	17.6497	6.124	4.1025	10.7085	10.2908	15.018	2.85184	6.60504	14.6675	12.0377	4.15064	0.571131
hsa-miR-4705	5.08555	1.10621	33.9435	2.43294	5.51797	12.5747	8.7117	3.96259	4.49634	8.98281	4.48643	7.44737	0.249464	4.55476	6.36429	7.67412	6.27992	0.3408
hsa-miR-137-5p	5.05295	0.610283	0.028415	0.473164	5.97165	2.14527	8.82484	3.15206	0.75486	4.14841	2.13109	1.65223	1.34418	1.51754	8.876	2.02668	1.09025	0.407321
hsa-miR-1270	5.02035	5.88571	0.725381	7.71461	4.94288	2.00019	9.2774	4.77312	5.80914	5.6268	4.40706	3.18116	2.05153	18.4356	5.46682	9.47947	9.3504	-0.155482
hsa-miR-4301	5.02035	1.87777	1.8437	4.06295	5.61549	1.14491	8.22144	43.4084	4.89018	2.08971	5.76326	0.616504	2.45757	5.31412	2.32346	8.89387	3.82123	-0.266199
hsa-miR-582-3p	4.98775	2.72028	0.188592	2.37769	6.50356	5.00398	9.91852	3.69241	1.01742	5.15244	4.33255	4.73475	0.895299	3.50807	7.65359	5.04069	2.8707	0.457351
hsa-miR-27b-5p	4.95515	11.1653	3.6909	6.90971	5.97086	3.02616	4.14843	3.42224	7.74552	4.74793	5.86106	4.01961	6.44679	12.4254	5.53073	7.1744	9.56218	-0.336021
hsa-miR-450b-5p	4.88995	1.53346	0.278706	3.09642	1.57747	1.641	3.13018	1.26082	1.41126	1.1185	0.842761	1.33165	135.521	2.69486	2.18943	2.07229	1.14744	-0.326703
hsa-miR-3200-5p	4.79216	1.95681	21.0813	2.66982	11.4194	33.4327	11.3516	4.95324	6.564	13.6502	12.2346	11.6149	4.37621	18.9883	12.5424	25.5267	13.7421	0.501711
hsa-miR-483-5p	4.72696	893.146	5.13107	142.572	31.486	15.0257	7.88202	8.55559	9.94446	5.72348	9.66269	2.26874	17.5024	12.2677	5.00793	6.73936	8.01746	-0.378231
hsa-miR-522-3p	4.69436	9.55902	0.15823	0.657921	7.75313	3.4844	4.48785	1.89124	0.19692	3.58223	3.11219	4.34019	0.0405652	0.74151	6.25539	2.3813	2.07704	0.267362
hsa-miR-1271-5p	4.69436	8.86019	6.89657	6.38783	8.38538	7.90215	9.39054	4.41289	10.568	7.48781	7.47951	5.72116	3.46392	20.808	8.63914	12.0574	20.4217	0.0219673
hsa-miR-493-5p	4.69436	8.9212	3.80072	65.4449	5.8077	4.65308	22.9672	8.46553	2.16612	5.349	5.00316	4.61145	91.6069	5.97414	7.82594	4.5896	3.00953	-0.437031
hsa-miR-218-1-3p	4.59656	2.44888	0.527624	5.97686	4.20527	9.09144	4.29928	2.97194	2.1333	4.69445	6.02079	9.61747	1.75297	4.61798	4.56869	5.30428	1.56477	0.347007
hsa-miR-3059-5p	4.56396	0.480603	1.27226	0.724101	5.60985	5.70418	9.69224	4.23277	1.67382	2.74694	4.40822	5.79514	0.505187	3.18695	6.05109	4.17552	1.86833	0.469211
hsa-miR-122-5p	4.53136	35.7566	143.117	311.197	103.731	139.865	396.892	8.73571	141.585	89.8098	93.5943	7.22543	210.951	125.77	131.828	109.389	113.922	-0.110788
hsa-miR-589-5p	4.53136	5.15428	3.99086	6.45943	3.75979	4.42202	5.58153	2.16141	8.92704	4.94048	4.77072	7.12679	2.31812	11.0991	4.862	8.53273	7.06055	-0.148178
hsa-miR-383-3p	4.49876	0.544371	13.4603	1.91064	3.25818	7.48319	8.78713	5.13336	3.41328	4.70521	3.99597	7.10213	3.93	5.32139	5.69978	7.59527	2.71869	0.300255
hsa-miR-10395-3p	4.46616	6.6304	6.86923	9.87931	10.9462	8.76655	16.1789	5.31347	4.33224	6.49251	7.8687	10.012	4.06356	7.05504	9.23473	8.04476	7.74131	0.3165
hsa-miR-6724-5p	4.40096	2.29141	2.58014	2.35243	1.95757	4.71761	0.527982	1.08071	1.27998	2.11437	3.31001	2.68796	3.6023	1.73305	1.92874	2.88621	1.22525	0.242183
hsa-miR-190b-5p	4.40096	5.65423	1.66427	4.89485	1.72944	1.49728	112.649	18.6422	3.08508	5.99707	1.48445	1.67689	37.1721	4.70122	1.52825	3.18157	3.15949	-0.206478
hsa-let-7c-3p	4.40096	5.65699	2.88342	1.90163	3.14591	3.22299	10.7482	4.05265	8.23782	3.20561	2.70782	3.82233	5.12131	5.58995	3.56358	4.23591	3.40335	-0.405689
hsa-miR-15a-3p	4.36836	3.63728	5.10878	8.51737	3.76753	5.39399	2.30049	3.33218	8.33628	6.13327	5.49105	6.38699	9.66631	11.1378	4.22751	6.47487	8.43433	-0.292384
hsa-miR-15b-3p	4.33576	17.0476	4.37503	27.3954	4.55435	5.82558	11.0122	3.96259	9.6819	8.70372	6.35103	4.51281	15.2656	17.0823	5.52864	9.34965	8.5876	-0.535828
hsa-miR-519a-3p	4.27056	8.86728	0.134684	1.32419	9.09405	3.61774	4.22386	0.630412	0.22974	3.37246	3.29241	4.98136	0.0258266	0.76743	6.58774	1.59665	1.66125	0.346389
hsa-miR-1250-5p	4.27056	1.5454	2.34371	2.9685	7.81863	4.25436	7.61803	5.22341	12.3075	9.62633	6.92327	11.8369	4.37404	33.8366	10.9247	12.3319	20.7188	0.0438682
hsa-miR-380-5p	4.20536	0.34602	1.58894	0.240611	2.48947	2.63359	5.01583	6.39418	1.77228	2.23929	1.76036	5.54854	2.17796	3.01963	3.61992	1.96237	0.830973	0.0382481
hsa-miR-10a-5p	4.17276	29.7752	3.31996	58.9097	6.13304	3.50269	10.1825	4.14271	326.461	4.90841	4.55268	2.19476	12.9604	10.175	5.13875	5.39757	4.156	-0.397941
hsa-miR-1260a	4.14016	16.7819	4.67029	27.7122	16.1255	9.04108	19.3091	9.09595	16.3772	12.4003	12.5836	8.43378	36.0793	11.3492	9.27426	17.9693	17.8853	-0.466459
hsa-miR-505-3p	4.10756	18.8246	10.1659	12.7062	5.56537	5.58658	15.0852	8.73571	9.64908	16.7653	5.73224	5.27728	8.11685	14.6604	4.99949	13.5498	12.2435	-0.427736
hsa-miR-6511a-3p	4.04236	1.13885	5.59166	2.3441	5.88742	6.33156	8.25915	5.40353	3.7743	5.37232	6.19072	6.31301	5.87864	6.33329	8.81147	5.44935	5.63572	0.566116
hsa-miR-5682	4.04236	0.487693	63.3145	0.728664	3.00049	19.2157	1.50852	0.630412	3.34764	4.43904	3.76495	5.17864	0.942995	1.74268	4.95519	9.5562	4.93393	0.25717
hsa-miR-548h-3p	4.04236	5.56981	4.54295	6.84703	4.82648	5.51831	7.46718	1.89124	6.46554	6.40336	4.96529	3.60039	3.7829	12.489	4.33883	7.02574	8.84778	-0.0452689
hsa-miR-548z	4.04236	5.5807	4.60173	6.8774	4.84481	5.54235	7.69345	1.89124	6.53118	6.44956	4.98156	3.57573	3.85025	12.5317	4.37813	7.17635	8.88621	-0.047293
hsa-miR-409-5p	4.00976	1.20376	6.163	2.86209	6.95955	8.65282	20.1765	5.58365	1.90356	7.87657	7.56513	8.38446	41.502	4.19519	8.3737	10.4864	2.38587	-0.134823
hsa-miR-196b-5p	3.97716	5.666	1.25845	12.448	1.40795	1.51723	2.9039	2.70177	8.30346	3.85006	1.74	0.641165	3.91742	2.70897	1.77715	1.82735	0.985146	-0.56834
hsa-miR-1268b	3.91196	1.27952	1.6841	0.730371	3.2351	6.41836	1.77251	3.24212	2.65842	1.32631	3.31929	2.63864	1.43791	0.911149	1.51533	2.65703	1.12937	0.332964
hsa-miR-296-5p	3.91196	57.3897	2.48052	29.8657	15.7552	6.31043	24.3626	13.4188	19.9217	11.7608	10.2474	11.8122	38.8398	32.0786	9.30453	16.8026	23.6325	-0.632416
hsa-miR-1224-3p	3.87936	1.12358	1.85654	2.12093	7.42455	5.50739	4.82726	2.70177	2.10048	7.48267	10.4704	11.1957	1.04654	6.74781	12.352	4.45129	3.71747	0.745183
hsa-miR-4446-3p	3.87936	1.52033	2.78414	0.686675	4.87772	4.36721	3.65816	7.92518	1.9692	1.2649	2.84388	4.90738	2.6362	1.89945	5.74026	4.59519	1.61876	0.191154
hsa-miR-412-5p	3.87936	1.08498	8.20644	3.47979	22.3029	14.994	81.9127	50.2529	9.97728	16.0427	21.7756	28.6058	66.4043	32.0946	39.2628	20.4463	11.8754	-0.0829992
hsa-miR-1303	3.87936	10.4611	1.48639	4.92814	3.71758	2.08866	11.4648	11.9778	7.8768	2.51593	2.15642	2.51534	3.25753	4.09631	3.55822	4.6495	2.34504	-0.583261
hsa-miR-873-3p	3.84676	0.807585	2.25257	0.990283	3.78337	5.81146	3.62045	2.43159	0.36102	0.963968	3.75909	3.10718	0.690667	1.52359	4.26311	3.67841	1.53287	0.655609
hsa-miR-597-5p	3.81416	2.00316	6.00717	2.24271	4.30091	4.4638	6.26036	5.22341	5.0871	4.24474	3.68612	6.14038	6.91758	8.31122	4.75524	8.02845	6.14493	-0.0596214
hsa-miR-1252-5p	3.78156	0.583061	3.89822	1.0372	3.57198	4.61691	3.7713	1.71112	0.4923	3.45989	2.87553	3.89631	0.488283	1.04121	5.07607	1.6739	2.165	0.752591
hsa-miR-191-3p	3.78156	1.28005	1.79546	2.0733	2.74232	2.04033	5.73238	1.9813	2.33022	3.28329	3.11662	3.57573	1.398	2.28117	4.36583	2.79778	2.35576	0.392847
hsa-miR-6500-3p	3.78156	1.37537	1.32542	2.07724	2.4827	2.16807	2.11193	2.34153	6.13734	3.24673	3.27178	4.46349	1.44351	4.43856	2.45205	3.92708	3.03967	-0.0380727
hsa-miR-9983-3p	3.78156	16.2165	0.431093	1.86609	4.41255	2.90698	4.82726	2.88188	0.09846	3.98937	2.87012	5.17864	0.279794	1.34859	1.99707	0.951611	0.876994	-0.159537
hsa-miR-570-3p	3.78156	8.94204	2.81937	3.7378	3.24346	2.47395	4.29928	1.44094	4.62762	2.84935	2.42669	2.9099	1.91743	4.51963	1.8145	4.30527	4.29709	-0.420451
hsa-miR-1260b	3.78156	15.0681	3.96828	31.5291	16.35	8.42886	19.8748	9.36612	16.9351	11.2752	10.8176	7.29941	30.6273	9.05505	8.53783	15.3871	15.5957	-0.477941
hsa-miR-181b-3p	3.74897	1.27952	1.63254	2.09319	3.96788	2.62482	2.41363	3.24212	10.7978	5.31101	4.50984	5.2033	0.247416	13.7413	4.18026	6.47445	10.8718	-0.00584469
hsa-miR-208b-3p	3.74897	10.0336	4.76729	17.0219	13.4248	7.48167	47.8955	22.4247	2.75688	9.77424	10.7215	6.36233	27.518	6.44253	16.595	14.6113	5.14972	-0.167666
hsa-miR-548t-3p	3.65117	5.6664	3.76428	6.18138	4.56388	4.54654	5.05354	2.25147	9.5178	6.7569	4.74789	5.25262	2.58665	13.4047	4.87055	7.58034	9.22655	-0.11163
hsa-miR-548aa	3.65117	5.6664	3.76428	6.2034	4.59138	4.57478	5.09126	2.34153	9.55062	6.79106	4.75798	5.37592	2.5802	13.4388	4.87055	7.59288	9.2962	-0.113305
hsa-miR-8485	3.58597	1.61193	3.34236	2.78587	7.13182	4.44104	3.65816	2.61171	7.28604	6.09047	6.71752	4.14291	0.847637	1.37607	4.04202	3.13419	2.71592	0.563765
hsa-miR-3177-3p	3.58597	0.595053	2.93343	0.981992	1.49294	2.20297	4.9404	5.85383	2.16612	2.8167	1.08776	1.62757	1.36105	5.55551	3.36594	2.39659	2.75285	-0.0549892
hsa-miR-548au-5p	3.55337	5.0222	3.07746	5.99088	2.37133	2.07912	3.4696	3.062	3.15072	2.96549	2.29138	3.20582	1.64761	4.54882	3.0238	3.40176	3.61635	-0.454166
hsa-miR-20a-3p	3.55337	16.5976	3.66421	8.42412	4.67998	3.51153	6.41121	6.84447	8.30346	5.03879	5.01462	4.21689	7.19974	9.20129	3.459	7.30654	10.341	-0.633966
hsa-miR-105-5p	3.52077	0.505681	1.44355	0.817368	5.45699	3.38147	18.4039	13.5088	2.06766	2.51387	3.27216	4.24155	0.582445	6.62023	6.24679	7.05741	2.08791	0.0176379
hsa-miR-5010-3p	3.48817	1.04296	1.19073	2.16897	6.18014	2.83873	7.84431	6.124	3.70866	5.46952	4.1498	4.31553	2.32917	6.62046	6.89346	5.12488	5.25807	0.299271
hsa-miR-3679-5p	3.48817	3.37311	3.50598	3.37628	2.592	3.1086	3.43188	2.43159	7.41732	2.14082	2.60861	2.4167	1.43324	10.0828	2.31759	6.52286	4.89287	-0.228201
hsa-miR-185-3p	3.45557	2.20751	1.66153	2.06621	2.82687	3.99829	5.92094	3.24212	4.62762	2.4839	3.49892	4.06893	1.91313	5.37898	3.36321	4.83151	3.13615	0.037389
hsa-miR-302b-3p	3.39037	2.73831	9.76342	1.29157	6.4217	12.5617	59.7751	14.0492	17.0664	5.40892	3.05929	2.76194	0.418019	10.7237	5.41138	8.50148	13.4953	-0.0738437
hsa-miR-5187-5p	3.35777	1.13071	0.65337	1.15435	2.34687	1.43826	3.58274	2.43159	2.9538	1.84037	2.29943	1.50427	0.4404	2.99786	2.80802	2.02301	1.96647	0.176611
hsa-miR-3960	3.35777	4.06515	4.7615	7.81013	6.71399	4.22888	6.29807	4.41289	8.73012	4.60601	4.9604	2.24408	6.14025	1.77518	3.90615	6.23607	3.42056	-0.226257
hsa-miR-424-3p	3.35777	1.68441	0.419233	5.59711	1.7686	0.815928	3.69587	2.79183	2.92098	1.56625	0.957292	1.01107	43.6234	2.502	1.59218	1.71572	1.62252	-0.3834
hsa-miR-93-3p	3.29257	6.27563	6.97947	4.6328	4.77055	4.89074	4.18614	2.34153	7.35168	4.55543	4.90835	4.58679	6.35005	9.1893	4.01886	7.86969	7.22289	-0.182242
hsa-miR-432-3p	3.22737	0.68495	1.20923	0.788028	3.57837	3.31042	18.6302	4.23277	0.88614	6.55144	3.75565	7.47203	5.78376	6.84277	10.555	5.41593	1.6405	0.179285
hsa-miR-196a-5p	3.22737	1.52328	0.623007	3.89598	0.475409	1.2608	2.28164	1.12574	4.69326	0.979041	0.615574	0.320582	2.95893	1.34608	0.877996	0.640724	0.988785	-0.60426
hsa-miR-26b-3p	3.22737	7.48898	3.43247	6.35293	3.28172	2.72478	2.94161	3.15206	4.16814	2.76953	2.34768	2.24408	5.26601	6.12034	2.14912	2.85027	5.0332	-0.644607
hsa-miR-5699-3p	3.19477	1.05548	4.59668	2.015	1.97539	2.80756	1.24453	2.61171	3.38046	3.35454	2.58628	3.25514	1.10814	6.84343	3.72062	3.13091	7.0939	0.171655
hsa-miR-942-5p	3.19477	3.76919	0.736267	7.60514	1.98368	1.6285	2.30049	3.062	5.44812	3.79524	3.51188	2.39204	1.23616	10.0958	2.88814	5.62249	5.13508	-0.274079
hsa-miR-509-3p	3.19477	3.09186	0.189566	2.64158	1.49451	2.00324	3.99758	7.02459	1.08306	5.05201	2.15734	1.57825	348.368	3.22456	1.81016	1.03471	1.07998	-0.324798
hsa-miR-34b-3p	3.16217	4.90832	1.20844	7.21761	5.39176	2.66852	637.538	75.019	7.84398	63.8676	6.63364	5.2033	4.42904	30.5946	4.7124	27.9162	18.8123	-0.064311
hsa-miR-200a-3p	3.12957	2.97702	1.85052	5.03822	7.16102	7.43855	13.8784	7.83512	18.5105	10.1221	7.19932	5.52388	1912.77	25.4306	6.9932	13.0123	16.3959	-0.3221
hsa-miR-5010-5p	3.09697	1.39121	0.287471	1.47032	3.29242	0.895315	5.99637	1.80118	2.72406	2.20797	2.63507	1.50427	0.929604	3.93866	2.81157	1.69077	2.50435	0.150026
hsa-miR-1268a	3.03177	0.505156	1.47488	0.508651	2.45659	4.42922	1.39538	1.9813	2.39586	1.5799	2.6728	1.87417	1.33476	0.664321	1.37028	1.78468	0.835578	0.431116
hsa-miR-218-2-3p	2.99917	0.595053	12.0711	1.27075	2.52572	6.22967	4.26157	2.34153	1.08306	4.94688	3.02835	4.19223	2.06664	3.69872	6.96623	4.8133	4.03192	0.502643
hsa-miR-4448	2.99917	3.10267	4.26327	0.879642	2.98767	3.98366	1.47081	1.44094	1.60818	1.84926	2.34403	2.95922	0.199841	2.60864	8.02487	4.7228	3.46831	0.502293
hsa-miR-1246	2.93397	14.994	11.0344	21.4731	4.35955	4.39867	0.678834	3.5123	5.28402	5.04163	3.83724	2.12078	5.1038	1.33013	9.42683	7.60237	6.41242	-0.268955
hsa-miR-224-3p	2.93397	40.8805	0.959118	46.4557	3.58237	2.809	3.01704	1.17077	1.67382	2.09432	2.07536	1.84951	4.89914	2.13098	2.30571	2.35004	1.56268	-0.438966
hsa-miR-449b-5p	2.86877	0.356918	3.61035	0.996745	0.958073	1.76595	0.867399	0.720471	0.03282	16.0767	1.83099	1.82485	1.21254	0.819727	1.3255	0.182544	0.623475	0.289132
hsa-miR-4787-5p	2.86877	2.42989	1.34994	1.51926	2.02589	1.59809	1.77251	4.68306	2.00202	2.00645	1.84564	1.60291	1.25641	1.0747	1.2881	2.04535	2.03921	-0.283817
hsa-miR-1243	2.83617	0.957442	1.54282	1.35648	2.82927	1.83337	3.88444	3.42224	4.66044	3.12573	2.62335	1.99747	0.571563	6.87151	2.87271	3.86965	6.93351	0.0243618
hsa-miR-4525	2.83617	0.736726	0.518686	0.595702	1.58532	0.898125	0.980538	2.16141	4.16814	1.33209	1.57767	0.616504	0.243834	6.13701	1.45619	3.57931	4.8611	-0.105677
hsa-miR-665	2.83617	5.6794	11.0512	7.40078	5.06561	7.05498	20.0633	8.19536	2.88816	5.19553	5.40211	6.70757	18.2244	3.1675	6.60388	5.54402	3.60086	-0.186627
hsa-miR-664b-3p	2.80357	4.03092	3.11441	3.5631	6.44483	4.31413	9.2774	2.34153	5.97324	6.01812	5.30017	4.14291	5.77051	8.81611	6.56761	6.42278	8.12749	0.156767
hsa-miR-548c-5p	2.80357	4.42277	2.88067	6.2907	3.52432	2.51489	3.28103	1.9813	4.56198	3.52214	3.22344	3.79767	1.7092	5.65804	3.59404	4.69917	4.69145	-0.191259
hsa-miR-651-5p	2.80357	12.4479	1.54924	5.48775	3.66918	3.05171	8.67399	5.13336	9.45216	5.24475	2.74493	4.38951	4.92106	5.20823	4.39733	5.49992	3.22613	-0.609673
hsa-miR-3180	2.77097	0.747624	4.91199	0.504867	2.35887	3.47315	9.23969	3.5123	2.10048	1.88569	1.89138	1.82485	0.654587	3.2528	4.80252	1.97343	2.93477	0.243297
hsa-miR-3180-3p	2.77097	0.747624	4.91199	0.504867	2.35887	3.47315	9.23969	3.5123	2.10048	1.88569	1.89138	1.82485	0.654587	3.2528	4.80252	1.97343	2.93477	0.243297
hsa-miR-548o-5p	2.77097	4.42277	2.88067	6.26696	3.43592	2.51731	3.31874	1.89124	4.52916	3.49904	3.18504	3.72369	1.68867	5.6467	3.52942	4.60516	4.67909	-0.194795
hsa-miR-4516	2.73837	6.1031	9.79914	33.0866	53.0836	9.68476	22.1752	2.52165	13.3249	17.6425	27.0235	0.715145	32.9371	3.04334	12.5684	4.34473	6.35992	0.249743
hsa-miR-548aw	2.73837	3.53938	4.53331	4.53373	2.94398	2.69787	3.35646	2.16141	5.48094	2.47724	2.3524	5.00602	1.06058	4.40518	2.23307	3.93926	5.24063	-0.25026
hsa-miR-1287-3p	2.73837	4.44382	0.986385	3.6147	2.09203	1.22894	3.43188	2.79183	6.8922	3.34744	2.0448	2.93456	1.04669	7.11575	2.28938	6.20831	4.79296	-0.409742
hsa-miR-642a-3p	2.67318	0.775985	0.872325	2.16188	4.54915	1.27614	4.48785	6.66436	8.10654	3.51513	5.07466	2.98388	0.306388	20.9325	4.27762	7.63255	12.18	-0.0312275
hsa-miR-505-5p	2.67318	7.31356	2.63158	7.66295	4.2441	2.47108	26.9648	12.1579	3.7743	12.9174	4.85207	2.54	3.4188	13.7708	4.44023	8.02796	6.63843	-0.152424
hsa-miR-548az-5p	2.64058	2.14921	1.4208	1.74587	1.1024	1.24864	2.0365	1.80118	0.88614	1.46499	1.25423	1.89883	0.72004	1.29131	1.51527	1.27594	1.14819	-0.13366
hsa-miR-377-5p	2.60798	0.743291	3.00327	1.38989	3.96996	3.40656	8.18372	3.33218	0.52512	3.5217	4.00289	3.82233	11.4888	2.11377	4.87013	3.09377	1.93034	0.0574094
hsa-miR-676-3p	2.54278	10.7763	0.828729	3.37521	1.99464	1.2367	1.96108	3.60236	3.34764	2.0189	1.85791	1.43029	0.769476	4.44206	1.72444	3.31652	3.59281	-0.480256
hsa-miR-4787-3p	2.51018	0.528571	7.67931	1.17292	3.74386	4.01317	4.48785	2.43159	2.26458	2.68511	4.55408	3.69903	1.24674	4.35871	3.81845	4.99798	3.74972	0.595853
hsa-miR-1255a	2.51018	1.79448	2.57865	1.98129	1.69563	1.34597	0.829686	0.720471	0.62358	2.93522	1.82791	1.65223	0.474073	0.544353	1.0972	0.455922	1.03667	0.372584
hsa-miR-2682-5p	2.51018	0.185265	0.0151813	0.462933	1.88014	1.48883	1.62166	5.0433	0.3282	1.42897	1.33739	2.56466	0.865413	0.313244	2.31136	1.34645	0.271827	0.0852911
hsa-miR-378g	2.47758	4.7241	11.8295	2.25613	1.8067	4.08093	2.07422	1.17077	0.85332	1.9504	2.14527	2.09612	0.497529	0.877047	2.64844	2.63836	1.7651	0.203679
hsa-miR-514a-3p	2.47758	5.8416	0.592645	4.69552	1.86081	3.45328	11.2762	7.29477	3.24918	8.52676	2.59093	2.19476	390.786	5.66806	1.72514	1.5235	3.63314	-0.329262
hsa-miR-216a-5p	2.47758	5.95404	2.17614	22.9123	5.45176	4.50592	60.9442	27.0177	13.5875	9.38569	5.46295	5.91844	26.8467	20.3863	4.50224	16.0731	10.2433	-0.398943
hsa-miR-548b-5p	2.47758	1.94215	2.11989	2.16057	1.8151	1.49935	2.30049	2.07135	3.70866	2.00227	1.91641	1.77553	2.12902	3.85108	1.53959	2.9029	2.68643	-0.406177
hsa-miR-548b-3p	2.44498	3.28492	3.52276	2.44969	3.05178	3.09844	6.75063	3.87253	4.33224	5.40973	3.12	5.05534	5.00644	3.58968	4.34619	4.46109	3.29723	-0.109699
hsa-miR-1228-5p	2.41238	0.547084	0.737241	1.28746	0.877775	1.24202	1.54623	2.43159	1.641	0.908267	0.871453	0.764466	0.142916	1.5462	1.42125	0.894349	0.735794	-0.102816
hsa-miR-1298-5p	2.37978	1.02996	1.01555	12.0184	1.75731	3.74806	65.9978	25.4867	3.90558	47.7307	2.17239	1.65223	1.01543	25.4204	7.05551	22.229	6.01442	-0.0460934
hsa-miR-2277-3p	2.34718	1.80695	6.0663	1.88532	2.54497	4.89354	5.65695	2.34153	2.1333	2.65881	3.94647	4.9567	1.7252	4.10548	5.56986	5.25864	3.12783	0.50662
hsa-miR-329-5p	2.33088	0.438105	1.56345	0.469776	2.1747	1.96792	6.93919	3.60236	0.55794	2.09981	1.74357	1.52893	2.4735	2.23968	2.9062	1.63985	1.18176	0.128157
hsa-miR-7978	2.28198	0.169465	1.88672	0.176303	0.725203	1.6488	1.09368	0.900589	0.13128	1.05454	0.988123	0.961747	0.587802	0.461722	1.56459	0.43419	0.586865	0.522768
hsa-miR-302a-3p	2.28198	0.965102	4.58155	0.65239	3.27578	4.84599	22.5901	7.20471	8.27064	1.84465	1.9648	1.45495	0.232218	4.86983	2.64499	4.87584	6.25295	-0.0882194
hsa-miR-6844	2.28198	0.464278	0.33651	0.67949	1.5728	1.33543	2.37592	1.44094	5.05428	2.32564	1.6927	1.94815	3.18853	6.27639	1.89171	3.52609	2.47685	-0.19508
hsa-miR-6505-5p	2.24938	0.46047	0.313938	0.558781	2.24164	1.1101	3.65816	1.71112	1.70664	1.9584	1.54876	1.65223	0.245455	1.87509	3.07244	1.34015	0.939956	0.360902
hsa-miR-548am-5p	2.24938	3.80482	2.31839	5.33902	2.68358	1.83806	2.71534	1.71112	3.4461	2.66217	2.42	3.05786	1.38254	4.31981	2.74524	3.66338	3.37553	-0.275658
hsa-miR-16-2-3p	2.24938	10.9186	4.09495	23.1727	3.08548	3.90866	3.31874	2.79183	3.15072	5.24944	5.16328	2.83592	8.64753	8.47682	4.47914	5.42533	5.75974	-0.378215
hsa-miR-100-3p	2.21678	11.0112	0.679837	6.15523	2.87139	1.51565	3.65816	1.89124	5.28402	2.93945	2.37312	2.1701	0.65155	8.88039	2.40634	4.91763	7.66165	-0.405967
hsa-miR-10527-5p	2.21678	3.6565	0.854222	4.71271	1.56208	0.996054	1.24453	2.16141	2.69124	3.32058	2.37282	1.99747	2.83086	3.98178	2.72648	3.254	2.2588	-0.409382
hsa-miR-1225-5p	2.18418	0.782506	5.58514	1.92747	3.07222	4.98093	3.28103	1.80118	1.08306	1.52762	2.47499	2.76194	1.05783	1.19516	1.92787	5.14974	1.35356	0.416527
hsa-miR-7847-3p	2.18418	0.158567	2.5967	0.117034	1.10896	1.38706	0.603408	0.990648	1.11588	0.615116	1.16562	0.493204	0.218707	0.147982	0.771078	0.542686	0.496317	0.389501
hsa-miR-206	2.18418	12.4921	257.195	25.0545	5.22482	39.4932	13.275	11.7977	33.4108	4.77712	4.22265	6.23903	2.45201	18.8171	6.1127	8.36941	62.1199	0.0918567
hsa-miR-653-3p	2.18418	4.56059	0.804783	22.6582	3.32106	3.49557	60.19	31.7908	3.7743	2.35979	2.3324	1.87417	16.7324	13.6888	2.46607	4.95917	0.644269	-0.342148
hsa-miR-548as-3p	2.15158	0.718213	0.642658	0.819048	2.75068	2.48712	10.4465	2.79183	5.31684	6.80207	3.33675	2.6633	2.01932	5.19434	4.30646	4.25684	1.56184	0.131896
hsa-miR-548q	2.15158	5.57471	4.07393	7.08869	3.24125	3.16139	2.56448	2.88188	2.23176	3.32387	3.55572	3.4031	3.00658	6.09171	2.60164	3.38346	4.92711	-0.23735
hsa-miR-183-5p	2.11898	15.3367	1.8433	20.8467	2.46212	9.37268	4.45013	3.5123	3.83994	4.02357	4.25798	1.38097	1232.03	8.29988	2.5325	25.5111	2.32692	-0.328088
hsa-miR-489-3p	2.11898	4.99003	0.931277	23.4974	4.8206	2.61616	44.8785	57.7277	2.49432	2.06793	3.43105	2.14544	18.9872	14.8278	3.97619	5.75294	0.848944	-0.410293
hsa-miR-504-3p	2.08638	0.348208	0	0.11881	1.70333	2.01678	0.678834	1.44094	1.21434	1.68471	1.45533	1.65223	0.254155	0.677795	0.973691	1.15643	0.379039	0.422584
hsa-miR-96-5p	2.08638	35.4273	2.95538	33.8231	3.21329	11.6961	7.20318	2.07135	3.6102	5.92242	5.18732	1.70155	851.822	11.5818	3.46325	19.1733	3.093	-0.341633
hsa-miR-1251-5p	2.08638	0.929125	1.82967	1.09528	6.4934	4.73912	37.5244	17.0211	17.5587	4.7556	2.05365	4.19223	46.9455	15.7983	8.32311	15.3403	2.96489	-0.387404
hsa-miR-2681-3p	2.05378	0.301334	10.9326	0.582645	1.76249	5.00026	1.09368	0.81053	0.42666	2.23038	1.41116	1.92349	0.0345947	1.1563	1.69231	1.09472	2.57474	0.381151
hsa-miR-135a-2-3p	2.05378	0.409788	0.500583	0.417639	2.16879	1.22597	19.0074	11.7977	3.21636	2.08375	0.946761	2.6633	11.997	5.72228	4.69184	2.77591	1.06638	-0.291795
hsa-miR-6507-5p	2.02118	0.164563	0.610747	0.284991	1.62283	1.19607	22.1375	5.76377	8.66448	4.92278	2.10727	1.67689	0.0468257	9.62456	0.778129	4.97162	2.09586	-0.134623
hsa-miR-2114-5p	2.02118	29.9961	1.36919	24.7013	4.62681	3.14959	42.7666	18.6422	11.2901	8.80379	3.64978	2.81126	6.33434	9.689	7.29801	16.9751	11.0625	-0.487096
hsa-miR-19b-1-5p	2.02118	4.55297	1.96338	4.81784	2.02789	1.84254	3.4696	3.33218	6.2358	3.84612	2.1945	2.88524	3.79109	7.93803	2.46308	4.95515	5.97106	-0.541529
hsa-miR-1197	1.98858	0.454999	1.41358	1.70418	2.5914	3.93334	10.6351	3.96259	1.50972	5.00768	3.76498	2.61398	6.07615	3.83608	6.1803	5.5566	1.33614	0.160439
hsa-miR-1912-3p	1.98858	0.31442	0.3042	2.19066	1.92287	2.2367	58.87	28.0083	2.33022	46.4399	0.771439	1.23301	0.645989	32.3104	7.49897	8.4199	0.891016	-0.0138935
hsa-miR-302d-3p	1.98858	1.37156	4.51286	0.857363	3.02437	6.1372	22.0244	8.1053	7.90962	2.4789	2.06721	1.50427	0.191107	6.12387	3.30468	4.61122	6.96406	-0.0795419
hsa-miR-502-5p	1.98858	4.22314	4.32926	8.11371	2.10064	3.55411	4.41242	3.24212	3.57738	3.17788	2.55877	2.56466	5.35211	3.84625	2.66684	3.97199	4.7929	-0.53745
hsa-miR-4999-5p	1.95598	1.26315	2.25302	1.26843	0.795585	1.55841	0.678834	0.720471	0.52512	0.834464	1.37877	1.62757	0.794415	0.666416	1.08567	0.530736	1.41546	0.270608
hsa-miR-3613-3p	1.95598	13.583	4.26447	13.4115	8.96548	5.11167	3.54502	1.9813	5.2512	7.59435	5.78468	4.16757	4.80673	15.8804	5.38515	8.45042	16.4203	-0.153772
hsa-miR-675-3p	1.95598	5.20868	0.317434	13.1982	1.25771	0.935871	0.414843	0.81053	0.26256	1.10874	1.01366	0.567184	2.57534	0.380727	0.715215	0.433399	0.203421	-0.370552
hsa-miR-3943	1.92338	0.344926	1.49316	0.457688	2.39141	2.89538	3.7713	0.990648	0.59076	1.76114	2.91024	3.62505	0.0175362	1.27018	4.04525	3.55642	1.24149	0.653045
hsa-miR-3605-3p	1.92338	2.7296	2.21195	2.45628	3.0789	2.25718	3.4696	1.62106	3.21636	3.51274	2.99959	1.97281	2.63902	5.42412	3.10873	4.08206	5.77347	0.0664452
hsa-miR-3529-5p	1.92338	0.262644	0.0455439	1.5655	0.753375	0.275865	0.414843	1.531	0.75486	0.177801	1.41189	1.89883	0.32459	1.39072	0.434888	0.376797	0.345855	-0.0785814
hsa-miR-320e	1.89078	6.64047	13.2649	9.56086	2.96733	3.93221	3.80901	2.70177	3.282	2.99882	2.11859	1.47961	2.54967	4.40853	3.3348	3.32949	6.91993	-0.134698
hsa-miR-1285-3p	1.87448	6.35194	5.34225	8.29771	3.98326	3.5475	3.29989	2.70177	5.13633	4.27499	3.55317	3.05786	3.74332	7.81195	3.71812	4.69208	6.78792	-0.300385
hsa-miR-589-3p	1.85818	2.57861	1.95834	2.91541	2.76339	2.19038	3.28103	1.80118	2.19894	2.47188	2.33803	3.08252	1.15009	4.84368	3.08548	3.21795	3.47899	0.124118
hsa-miR-5584-5p	1.85818	0.686613	0.264499	0.83738	2.73812	0.873489	1.65937	1.80118	7.45014	1.82359	2.4611	1.84951	0.0087681	14.4942	2.00306	5.51994	7.08608	-0.0740069
hsa-miR-550a-3-5p	1.85818	3.83419	5.72652	5.16237	2.70007	2.88633	3.43188	1.9813	4.72608	2.99537	2.48112	2.49068	2.12461	4.3447	2.72225	3.42618	3.92952	-0.218867
hsa-miR-660-3p	1.85818	7.29238	4.15333	9.61985	3.01296	5.05976	8.37229	3.42224	5.77632	4.52689	2.90001	2.7866	6.71071	6.58423	4.00723	5.68881	5.58333	-0.548144
hsa-miR-6770-3p	1.82558	0.275731	0.388871	0.316927	0.711165	0.630898	1.84794	0.990648	0.9846	0.572772	0.629783	0.937087	0.665538	0.926717	0.763972	0.522701	0.486562	-0.0376567
hsa-miR-3064-5p	1.82558	0.905666	0.806731	1.2794	1.11619	1.05715	2.07422	1.26082	2.00202	1.40111	1.26544	1.13437	0.950637	1.66442	1.21189	1.5553	1.37344	-0.155362
hsa-miR-4488	1.79298	2.948	6.18088	11.6683	26.7278	3.09417	10.8236	0.450294	8.82858	10.1294	7.77455	0.863106	14.2912	0.864601	10.1728	3.80851	1.46267	0.263968
hsa-miR-889-5p	1.76038	0.164563	0.678863	0.108265	1.36044	1.30216	3.88444	2.52165	0.22974	1.30752	1.93269	2.02213	3.65458	1.41337	1.95054	0.772574	0.843154	0.0716925
hsa-miR-765	1.72778	0.635931	0.670499	0.446938	1.46133	1.04107	1.54623	0.630412	1.18152	0.969653	0.897403	0.912427	0.675518	1.2902	1.26984	0.823092	1.0692	0.355011
hsa-miR-3617-5p	1.72778	3.00748	0.487923	1.58726	1.68815	1.8749	7.76888	2.61171	3.90558	2.25524	1.51296	1.38097	0.366263	5.10787	1.78962	4.67408	3.70426	-0.21432
hsa-miR-181b-2-3p	1.72778	1.86696	1.86473	2.57448	1.3106	1.208	2.52677	0.81053	4.62762	2.23045	1.26656	1.18369	0.570727	5.27404	1.37148	2.91374	2.65352	-0.24946
hsa-miR-1302	1.72482	0.246554	0.352665	0.318539	1.04126	1.05796	1.6628	0.180118	0.3282	1.28149	1.22392	1.08505	0.217957	0.567889	1.10983	0.502404	0.428043	0.604289
hsa-miR-1273h-5p	1.69518	0.656633	0.57162	0.408363	1.03535	0.979944	1.09368	0.270177	1.01742	1.26554	1.11855	0.591844	0.160418	0.521136	1.09273	0.848357	0.496168	0.525427
hsa-miR-3059-3p	1.69518	0.108979	0.0891401	0.259393	1.08446	0.724615	1.13139	1.80118	0.3282	0.621649	0.800488	1.47961	0.0248713	0.547093	0.921925	0.507027	0.31743	0.210882
hsa-miR-3188	1.66258	0.945975	0.412417	0.845371	1.77313	0.980788	1.81022	1.71112	3.7743	2.04094	1.69152	1.55359	0.770943	5.79628	1.71246	3.69433	5.31686	-0.0809812
hsa-miR-181a-2-3p	1.66258	3.68324	4.44859	3.57999	3.54958	2.70505	3.62045	3.15206	6.0717	4.84817	3.32635	2.44136	1.42398	10.546	2.66193	6.14289	8.41719	-0.081172
hsa-miR-370-5p	1.66258	0.191261	0.695992	0.549643	1.8482	1.58202	8.22144	4.41289	0.4923	1.91516	1.5411	1.99747	8.20326	1.91235	3.13593	2.01954	0.718305	-0.162328
hsa-miR-519a-5p	1.66258	13.8313	0.0749327	0.496644	2.5532	0.560574	1.1691	0.360236	0.29538	1.28554	0.659813	0.542524	0.0424075	0.38343	0.510971	0.30493	0.407435	-0.260782
hsa-miR-508-3p	1.66258	2.31754	0.263525	2.63276	1.15928	1.62131	5.54381	5.40353	1.01742	4.84175	1.84073	1.25767	229.196	2.45115	1.31475	0.678832	1.30957	-0.326037
hsa-miR-5699-5p	1.62998	2.01187	10.6716	1.61077	3.36578	6.64305	2.14964	1.44094	4.56198	3.6067	2.9188	3.84699	0.85627	7.15176	2.80014	6.99602	7.22397	0.256801
hsa-miR-656-5p	1.62998	0.119877	0.895871	0.323675	1.16519	1.7382	3.20561	2.52165	0.62358	1.60714	1.79803	2.36738	2.39754	1.17198	2.59095	1.26682	0.807499	0.229796
hsa-miR-642a-5p	1.62998	0.876255	0.680411	2.30476	4.2528	1.2648	7.16547	6.93453	5.38248	4.48625	5.52999	1.94815	0.451693	19.9774	4.48105	6.21876	13.8329	0.0155445
hsa-miR-374c-5p	1.62998	9.9324	14.2394	5.45801	3.53007	11.1102	6.59978	4.68306	14.1782	4.8026	3.46436	2.63864	6.10627	10.8369	6.49244	11.6247	11.3117	-0.233646
hsa-miR-576-5p	1.62998	4.91698	1.40132	6.26326	2.68382	1.90449	3.43188	2.16141	2.69124	3.08328	2.73456	1.47961	2.17762	4.45805	2.96731	3.56352	5.69108	-0.298607
hsa-miR-1264	1.59739	0.30024	0.193462	1.57578	2.97832	2.12547	37.977	38.9054	1.77228	53.0666	2.24046	4.24155	0.554726	32.668	11.3745	11.2184	0.786351	0.00778206
hsa-miR-664b-5p	1.59739	1.29642	0.337484	1.5869	1.36473	0.851191	1.47081	1.80118	1.11588	1.12445	1.11768	0.764466	1.71308	1.7276	1.29748	1.34989	1.64483	-0.410181
hsa-miR-548w	1.59739	6.55075	2.06346	4.13409	1.49875	1.60469	1.47081	1.531	2.52714	1.67687	1.5661	2.56466	2.08197	1.52078	1.23834	1.73551	1.53947	-0.53294
hsa-miR-6511b-5p	1.56479	0.447384	1.01343	0.888384	1.85311	2.18233	5.39296	2.43159	0.95178	1.06396	1.6315	2.58932	0.842487	1.99395	2.34507	1.74456	1.3199	0.190818
hsa-miR-5100	1.56479	3.92851	1.34644	1.23696	3.51196	3.43192	1.43309	2.43159	3.83994	4.21154	2.76455	3.50175	0.670195	1.09255	3.02272	5.02616	2.18911	0.186411
hsa-miR-5701	1.56479	3.75392	4.16295	5.00981	4.14326	3.42493	8.67399	1.9813	4.98864	3.22658	2.39054	3.2798	3.85555	3.41543	3.44751	2.14498	3.93802	-0.173625
hsa-miR-33b-3p	1.56479	1.0659	0.844884	0.982457	1.25844	1.19207	2.30049	2.16141	3.83994	2.19532	1.46947	2.02213	1.208	6.15749	1.45651	3.33233	3.97368	-0.187672
hsa-miR-1305	1.56479	0.659916	0.0587775	3.52398	0.8434	0.578187	1.65937	1.89124	2.2974	1.4355	0.678019	0.641165	0.770294	1.48511	0.767997	1.12491	1.31826	-0.487354
hsa-miR-6516-3p	1.53219	0.640833	0.638762	0.628895	0.901017	1.55743	1.09368	0.360236	1.21434	1.45313	1.10175	1.92349	0.854649	1.14165	1.25144	1.27376	0.619336	0.346973
hsa-miR-6868-3p	1.53219	0.219053	0.609774	0.457169	1.05432	0.727272	1.92336	0.900589	0.75486	1.02441	1.14785	0.739805	0.872782	1.30859	1.13033	0.589671	0.99742	0.3271
hsa-miR-1231	1.53219	0.187453	0.192488	0.125353	1.1844	1.53832	0.829686	1.35088	2.33022	1.26026	0.493902	2.14544	0.0235066	1.80761	1.60111	1.3301	0.802498	0.094601
hsa-miR-486-5p	1.53219	28.4169	43.145	30.8185	2.15114	9.12331	3.65816	2.43159	2.16612	3.58236	5.47232	2.63864	5.14782	7.33165	2.90941	6.36884	4.85815	-0.1671
hsa-miR-3609	1.49959	1.95795	2.9815	1.30468	3.40586	2.9022	3.16789	2.07135	11.9137	2.50694	4.04531	3.62505	1.40939	1.10069	1.9317	2.2028	2.23998	-0.089797
hsa-miR-188-3p	1.49959	4.48325	5.08346	4.69559	2.03162	4.5666	6.6752	2.07135	6.17016	3.5643	1.728	3.0332	6.17024	4.3933	2.62263	4.76803	3.95973	-0.510288
hsa-miR-4640-5p	1.46699	0.231045	0.594192	0.542308	0.865967	0.761397	1.13139	2.43159	3.21636	0.807198	0.6214	0.641165	0.174901	3.16952	0.969221	2.50588	1.75788	-0.256014
hsa-miR-450a-2-3p	1.46699	0.355824	0	0.688314	0.391626	0.40907	0.641121	0.360236	0.6564	0.222688	0.156624	0.567184	22.4468	0.398007	0.60796	0.253405	0.25986	-0.333711
hsa-miR-629-3p	1.46699	2.03143	1.37835	3.87514	0.950444	1.08938	1.81022	1.35088	2.16612	1.43596	1.1836	1.25767	1.31898	2.37571	0.984846	1.58143	1.62795	-0.551443
hsa-miR-766-5p	1.43439	0.610853	1.16369	0.747596	2.0513	1.95917	7.31632	4.05265	0.8205	0.838715	1.88797	1.52893	0.565064	2.24889	1.51276	1.35529	1.19678	0.0539014
hsa-miR-149-3p	1.40179	0.0762854	0.281628	0.0594049	0.634917	0.241691	1.24453	0.450294	0.19692	0.19549	0.443869	0.345243	0.0283342	0.173369	0.614135	0.184879	0.0784248	0.265765
hsa-miR-4662a-5p	1.40179	1.84783	2.52978	2.10772	1.21433	2.05632	1.1691	1.08071	2.39586	1.39702	1.58793	1.80019	0.800727	1.85781	1.34428	1.9079	2.22701	-0.0605411
hsa-miR-5683	1.36919	0.622845	6.87435	1.05771	1.57464	3.10763	5.12897	0.450294	0.29538	3.31206	1.35084	0.517864	3.12294	1.85016	2.26087	1.64531	1.82107	0.286209
hsa-miR-618	1.36919	2.55896	6.35589	1.6661	2.41448	3.44844	4.26157	2.43159	0.88614	1.60308	3.6877	2.44136	5.5685	1.50517	2.7938	1.45727	2.07747	0.172199
hsa-miR-494-5p	1.36919	0.49916	0.645979	1.38607	0.855846	0.945407	3.84673	2.52165	0.6564	1.49672	1.13285	1.15903	4.67501	0.690204	1.07031	0.852933	0.573518	-0.297923
hsa-miR-6514-5p	1.33659	0.358012	0.587775	0.610032	0.949525	0.760309	1.47081	1.26082	1.24716	1.03899	0.916194	0.764466	0.353657	1.55047	1.19117	1.34183	1.12732	0.139779
hsa-miR-521	1.30399	2.855	0.0568299	0.315383	2.1596	1.11196	0.678834	0.450294	0.13128	1.65975	0.835157	1.18369	0	0.324587	1.57743	0.753189	0.658614	0.260578
hsa-miR-410-5p	1.30399	0.0326938	0.252239	0.106831	0.627587	0.532124	1.58395	2.52165	0.29538	0.764494	0.992934	1.01107	1.0013	0.645938	1.24691	0.565055	0.265157	0.037637
hsa-miR-6734-5p	1.30399	0.561834	0.319381	1.19194	1.07453	0.526827	0.641121	1.62106	2.65842	0.821322	0.904012	0.715145	0.27367	5.10509	0.986852	2.71883	5.27776	-0.159729
hsa-miR-675-5p	1.30399	4.88065	0.0852449	11.5994	1.09589	0.857048	0.980538	0.360236	0.13128	0.915886	0.798659	0.986407	1.92378	0.450417	0.838029	0.403033	0.137215	-0.362239
hsa-miR-130a-5p	1.30399	9.46881	1.55314	5.69209	1.67051	1.59481	3.28103	1.35088	1.73946	1.32356	1.39912	1.55359	1.83775	2.08298	1.54236	1.27479	1.25	-0.45971
hsa-miR-10398-3p	1.27139	0.258837	1.24349	1.30998	1.95502	0.886948	0.490269	2.43159	5.51376	3.34137	2.36444	3.30446	0.242351	9.68025	3.2841	3.97859	7.89378	0.00323339
hsa-miR-3149	1.27139	0.204347	0.208643	0.240243	0.625676	0.240602	0.641121	0.720471	0.9846	0.571599	0.519316	0.493204	0.159975	1.17195	0.553921	0.467847	0.677996	0.00205504
hsa-miR-624-5p	1.27139	3.59553	1.2207	4.40162	1.28605	1.26686	1.96108	0.900589	2.59278	2.34788	1.71957	0.961747	1.94807	5.64233	1.77438	2.08117	3.32345	-0.344731
hsa-miR-5585-3p	1.23879	0.538375	2.00445	0.991404	5.62207	1.87499	3.7713	1.17077	3.24918	3.05582	2.75637	1.23301	1.11822	0.540052	2.15839	2.49008	2.11341	0.494654
hsa-miR-195-3p	1.23879	4.1371	3.50448	7.50555	1.7021	1.88526	1.54623	0.81053	1.87074	0.929401	1.16231	1.03573	2.11068	1.23832	0.987115	1.03107	2.15671	-0.374869
hsa-miR-223-5p	1.23879	1.71496	0.75437	6.05322	0.711446	0.73889	0.942825	1.44094	1.90356	0.75264	0.559612	0.690485	0.452187	1.4128	0.90983	1.57253	0.81558	-0.436986
hsa-miR-5680	1.20619	0.192355	0.0293888	0.193049	0.77538	0.455122	0.641121	0	0.03282	0.371421	1.2664	1.47961	0.155147	0.0199822	0.812084	0.327058	0.14047	0.54681
hsa-miR-486-3p	1.20619	12.3191	55.4954	11.2192	2.01815	11.5691	4.56327	3.33218	1.09947	1.41946	5.2165	3.90864	2.39584	4.45171	2.1393	2.9398	8.78657	0.0899332
hsa-miR-671-3p	1.20619	0.894243	0.835719	1.05772	1.38201	1.10543	2.33821	0.630412	0.68922	0.992344	1.22135	1.30699	2.29476	1.56398	1.57908	1.45373	1.24155	0.0582942
hsa-miR-323b-5p	1.20619	0.0871833	0.0881663	0.172833	0.347391	0.2384	1.01825	0.450294	0.03282	0.55406	0.641646	0.271262	1.70655	0.15392	0.654505	0.307697	0.163098	-0.0115491
hsa-miR-203b-3p	1.17359	0.0277919	0.028415	0.0593776	0.619153	1.93325	0	0	0	0.135475	0.650456	0.961747	0.0936514	0.0113423	0.684728	0.0407356	0.185343	0.493142
hsa-miR-548aj-5p	1.17359	2.19994	1.75399	2.33541	1.66474	1.94015	1.99879	0.990648	1.50972	1.65206	1.60509	1.38097	1.31982	2.21045	1.50104	1.91376	2.00734	-0.0462494
hsa-miR-548ar-5p	1.17359	2.04627	1.53309	2.10842	1.42868	1.72558	1.81022	0.81053	1.18152	1.48851	1.40843	1.18369	1.22646	1.96743	1.25409	1.66387	1.61228	-0.0660493
hsa-miR-4636	1.17359	1.9176	0.312964	1.22248	0.677407	0.485606	1.09368	1.17077	3.08508	1.25218	0.834768	0.838446	0.428356	3.0572	1.70611	2.4053	2.38036	-0.340596
hsa-miR-548ai	1.17359	3.29144	0.827355	1.97683	0.757592	0.968975	0.565695	1.17077	1.4769	1.25793	1.29349	1.50427	0.84368	2.67697	0.897423	1.62019	2.51178	-0.411824
hsa-miR-570-5p	1.17359	3.29144	0.915521	1.99882	0.757592	0.998527	0.565695	1.17077	1.54254	1.25793	1.29349	1.50427	0.861216	2.71693	0.90265	1.63899	2.5234	-0.41645
hsa-miR-6877-5p	1.14099	0.714405	0.610348	0.799721	1.34209	1.12728	0.942825	0.900589	1.27998	1.17605	1.23928	1.10971	0.932317	2.25959	1.47497	1.20247	1.65574	0.265277
hsa-miR-448	1.14099	0.0435917	0.0142075	0.357755	0.582116	0.606468	39.297	45.84	1.34562	32.878	0.396527	0.937087	0.122838	15.9365	4.30226	4.14372	0.166217	-0.124533
hsa-miR-1258	1.10839	0.204347	1.21468	0.184731	0.998971	1.10169	0.263991	0.0900589	0.06564	0.939338	1.36717	1.30699	0.0117533	0.287287	0.790285	0.239504	0.651651	0.802444
hsa-miR-1229-3p	1.10839	0.159661	0.765656	0.469749	0.85982	1.42401	1.24453	0.81053	0.59076	1.22074	1.35263	1.72621	0.488608	1.11417	2.18377	1.6993	0.606774	0.612304
hsa-miR-4536-3p	1.10839	1.38086	1.29282	1.17441	1.22998	1.74403	0.905112	0.450294	1.4769	1.14815	1.71977	0.937087	0.91809	1.88476	0.988496	1.22769	1.23233	0.33186
hsa-miR-6511a-5p	1.10839	0.259931	0.633319	0.639181	1.22449	1.66895	2.86619	1.531	0.55794	0.610347	1.10272	1.30699	0.493588	1.1563	1.38371	1.15585	0.757526	0.271837
hsa-miR-6821-5p	1.10839	0.147669	1.1115	0.150923	0.243253	0.186341	0.791973	0.360236	0.52512	0.450719	0.209282	0.443883	0.106479	0.661544	0.462789	0.429255	0.622	0.0830674
hsa-miR-192-3p	1.10839	4.05495	7.31678	1.53166	0.784808	2.59992	1.84794	0.900589	0.68922	1.11731	0.899271	1.08505	1.0855	1.40842	0.842881	1.61268	2.27155	-0.0163439
hsa-miR-548ah-3p	1.10839	0.755853	0.732772	0.664287	0.658046	0.819414	0.942825	0.360236	2.26458	1.48394	0.689367	0.937087	0.434856	1.31662	1.08039	1.05573	1.32642	-0.0714885
hsa-miR-548p	1.10839	0.750951	0.732772	0.632173	0.639714	0.775746	0.867399	0.360236	2.33022	1.47146	0.703682	0.912427	0.396798	1.31662	0.979177	1.04301	1.3102	-0.0879659
hsa-miR-556-5p	1.10839	1.56401	0.929155	0.531886	1.01228	0.592968	0.942825	1.35088	3.01944	0.768844	0.884085	0.739805	0.414266	2.34218	0.565575	2.43317	1.69513	-0.354404
hsa-miR-10396b-3p	1.07579	0.705126	0.699088	1.02587	1.77109	1.5255	1.77251	0.450294	1.21434	0.794333	1.7418	1.43029	0.740527	0.431501	1.05331	1.94542	1.3061	0.437607
hsa-miR-3912-5p	1.07579	1.28224	1.16816	1.35316	1.16136	1.36057	1.35767	0.81053	0.91896	1.35225	1.47697	1.45495	1.42162	0.976958	1.4385	1.05007	0.80076	0.365971
hsa-miR-504-5p	1.07579	1.13942	0.0445701	0.225299	1.41974	0.794067	4.337	1.44094	0.1641	1.52515	1.96403	1.62757	0.417064	0.890025	2.52267	1.0151	0.39665	0.323123
hsa-miR-6721-5p	1.07579	0.304617	0.144996	0.193322	1.19349	0.440322	2.11193	1.44094	0.59076	0.596909	0.87554	0.542524	0.348983	1.05255	1.0118	0.695376	0.788369	0.160151
hsa-miR-3173-5p	1.07579	0.748718	0.649475	1.66466	1.86932	1.13546	1.50852	1.531	2.26458	2.86674	2.25742	1.80019	0.500446	7.25395	2.51365	3.38977	6.23262	0.0908778
hsa-miR-548v	1.07579	1.17978	1.20202	0.862636	1.10064	1.04525	0.905112	0.630412	4.95582	1.81901	1.4122	1.47961	0.84583	10.3153	1.20232	5.08765	5.12574	-0.1248
hsa-miR-4485-3p	1.04319	1.06156	0.883211	3.34745	2.46854	1.94116	5.31753	1.71112	2.23176	2.2914	1.86346	2.04679	3.67139	0.780409	2.33769	2.56072	1.21334	-0.121234
hsa-miR-215-5p	1.04319	4.74318	11.4301	3.23865	1.44627	3.10076	2.94161	3.24212	1.641	1.52716	1.39804	1.20835	6.06837	2.36646	1.38616	1.45767	3.35558	-0.191419
hsa-miR-4758-5p	1.01059	0.749812	0.834572	0.159187	0.500301	0.621627	0.339417	0.360236	1.34562	0.186152	0.531514	0.419223	0.0087681	0.605441	0.262382	0.298656	0.364389	-0.0705307
hsa-miR-133a-5p	1.01059	9.35994	0.115607	1.79151	1.70312	1.05891	0.829686	0.990648	0.9846	0.683472	3.46672	4.68543	1.18579	2.66136	0.945291	1.44433	0.463969	-0.212156
hsa-miR-4521	1.01059	0.904572	0.607826	0.811072	0.492091	0.526609	1.01825	0.900589	0.68922	0.599737	0.421389	1.01107	0.602319	0.932122	0.814605	0.829366	0.639971	-0.503948
hsa-miR-888-5p	0.977991	0.0773797	0.850327	0.184676	0.411888	1.15005	2.67762	1.44094	0.9846	0.254746	0.656474	0.542524	0.416415	0.362915	0.955371	0.518236	0.663546	0.0316904
hsa-miR-1290	0.977991	2.72072	4.63736	9.58919	1.89064	3.48472	0.641121	1.08071	3.90558	3.35234	1.46629	0.764466	1.98897	0.799287	5.36757	3.29142	5.55869	-0.0952136
hsa-miR-3194-5p	0.977991	1.64843	0.543205	3.47486	0.946958	1.02245	4.18614	1.44094	3.34764	7.28603	0.69164	0.986407	1.62895	2.66456	0.966019	2.51529	1.51647	-0.186508
hsa-miR-1286	0.945391	0.142767	2.49879	0.213716	0.676115	1.26338	1.01825	0.360236	0.3282	0.274666	0.652177	0.863106	0.0458704	0.123128	1.01199	0.506032	0.605996	0.460882
hsa-miR-548a-5p	0.945391	0.396177	0.41339	0.195016	0.692421	0.550412	0.75426	0.270177	0.39384	1.8697	0.516475	0.764466	0.544405	1.05361	0.95701	0.472374	0.778049	0.382513
hsa-miR-1292-5p	0.945391	1.02721	1.0179	0.668057	1.66534	1.36799	2.14964	1.35088	0.88614	1.07866	1.39991	1.18369	0.974708	2.18666	1.75386	1.4917	1.68214	0.360341
hsa-miR-3196	0.945391	1.40754	0.93305	3.5434	10.3064	1.51518	8.86256	1.62106	3.05226	5.56179	3.94585	0.937087	2.15219	1.68669	3.99952	2.8045	0.754414	0.358653
hsa-miR-515-3p	0.945391	0.0604857	0.0293888	0.121911	0.664606	0.137829	0.37713	0.450294	0.06564	0.116054	0.303924	0.665825	0.0258266	0.260301	0.15972	0.157063	0.262836	0.193736
hsa-miR-10401-3p	0.945391	0.217958	0.41339	0.782865	0.72616	0.497457	0.942825	1.08071	0.75486	0.743459	0.791895	1.15903	0.433611	0.776603	0.801009	1.17272	0.831569	0.0572503
hsa-miR-3127-5p	0.945391	0.513341	1.21663	0.7391	0.722898	0.777792	0.791973	0.720471	0.55794	0.834813	0.76845	0.345243	1.253	1.25184	0.332227	0.705769	1.0571	-0.0635745
hsa-miR-3115	0.945391	0.501874	0.299731	0.440258	0.95378	0.569199	1.24453	1.71112	0.9846	0.828111	0.718245	0.542524	0.881806	1.03801	0.891816	0.644321	0.736432	-0.169761
hsa-miR-576-3p	0.945391	5.24186	1.76877	3.87329	2.01018	1.41686	1.54623	1.35088	1.37844	1.81003	1.26473	1.10971	1.88959	3.33215	1.128	1.63466	3.13108	-0.429189
hsa-miR-4742-5p	0.912791	0.455044	0.311017	0.320055	0.885292	0.818104	1.05596	0.360236	0.75486	0.971761	0.803259	0.764466	0.403997	0.980193	0.860331	0.713039	0.52169	0.501735
hsa-miR-4688	0.912791	0.282821	0.349744	0.382561	1.03406	2.174	1.05596	0.0900589	0.22974	0.567917	0.74369	0.715145	0.380746	0.675056	0.513678	0.967174	0.474359	0.476379
hsa-miR-6804-5p	0.912791	0.110073	0.409495	0.376332	0.478333	0.485104	0.565695	1.17077	0.1641	0.442205	0.634967	0.345243	0.331294	0.380194	0.438415	0.289843	0.39725	0.162677
hsa-miR-597-3p	0.912791	0.33893	0.751448	0.437116	0.346717	0.897661	0.678834	0.630412	0.29538	0.520068	0.527201	0.715145	0.580604	0.902967	0.613504	0.997194	0.654681	0.158626
hsa-miR-548x-5p	0.912791	2.03428	1.60802	2.24048	1.45914	1.83672	1.81022	0.360236	1.1487	1.51007	1.38598	1.10971	1.28224	1.86105	1.38396	1.58808	1.64897	0.0438748
hsa-miR-548g-5p	0.912791	2.24681	1.87252	2.57122	1.56457	1.86715	2.0365	0.450294	1.54254	1.64309	1.44336	1.28233	1.42843	2.2785	1.51591	1.7841	1.81572	-0.0683585
hsa-miR-655-5p	0.912791	0.114975	0.490271	0.376441	0.496983	0.506782	2.52677	1.62106	0.09846	0.664632	0.625074	1.01107	1.67533	0.740444	1.06534	0.41187	0.41989	-0.0872019
hsa-miR-3622a-5p	0.912791	3.86084	1.47838	2.49657	1.59925	1.61865	2.37592	1.17077	2.33022	0.902181	0.867	0.838446	0.127291	1.25724	1.07534	3.51319	0.932947	-0.342234
hsa-miR-2681-5p	0.880192	0.0108979	2.27382	0.259448	0.633229	1.59789	0.829686	0.540353	0.1641	0.788408	0.669387	0.443883	0	0.248959	0.782354	0.470602	0.961223	0.525152
hsa-miR-449c-5p	0.880192	0.153665	1.29992	0.249094	0.436142	0.724154	0.188565	0.630412	0	3.19479	0.795001	0.369903	0.498791	0.475196	0.634535	0.0755918	0.33557	0.392294
hsa-miR-552-5p	0.880192	0.329126	0.699488	0.222171	0.60204	0.787672	0.452556	0.630412	0.4923	11.3748	0.517168	1.08505	0.0518408	1.06328	1.42238	0.544829	0.234996	0.24519
hsa-miR-939-5p	0.880192	0.426682	1.06831	0.692999	0.5573	0.715284	0.867399	0.450294	0.52512	0.464727	0.418509	0.419223	0.233292	0.724193	0.365294	0.707722	0.491625	0.095557
hsa-miR-548j-5p	0.880192	0.894768	0.249318	1.33857	0.879481	0.693353	2.30049	0.450294	0.55794	0.527885	0.916654	0.517864	0.529207	0.893261	0.773669	0.595551	0.410838	-0.0135761
hsa-miR-4804-5p	0.880192	1.12581	0.835719	0.773125	0.351009	0.492653	0.678834	0.360236	0.45948	0.666466	0.378781	0.197281	0.293901	1.45215	0.874938	0.658759	0.901312	-0.107596
hsa-miR-887-5p	0.880192	2.01677	0.27968	1.659	0.887016	0.553933	1.43309	1.08071	1.77228	1.32721	0.777153	0.937087	0.107844	1.78268	0.962489	1.01539	1.2199	-0.397346
hsa-miR-4510	0.880192	0.930744	1.31373	3.21602	0.704568	0.926622	1.96108	3.5123	0.95178	0.565448	1.08207	1.20835	1.35886	1.14812	1.62221	1.65279	1.13242	-0.402944
hsa-miR-1227-3p	0.847592	0.221241	0.396262	0.65534	0.884936	0.856928	1.31996	1.08071	0.68922	1.82623	1.37472	1.87417	0.820754	1.54403	1.71872	1.42985	0.900988	0.417008
hsa-miR-3620-3p	0.847592	0.296432	0.526076	0.685787	0.914063	0.698783	0.829686	1.62106	0.45948	1.31636	1.18234	1.06039	1.76861	2.23253	1.8863	1.33175	0.915643	0.136599
hsa-miR-767-3p	0.847592	0.153665	0.0759065	0.206832	0.868572	0.33607	4.18614	2.25147	0.26256	0.701749	0.56812	0.986407	0.437943	1.10229	2.10077	1.01903	0.364981	0.046356
hsa-miR-7158-3p	0.847592	0.0435917	0.242501	0.21194	0.932375	0.509824	1.62166	0.720471	2.59278	1.46739	1.47451	1.18369	0.534341	7.31851	1.55274	5.21368	3.50439	-0.00366905
hsa-miR-6515-5p	0.847592	0.459376	0.0607252	0.516737	0.159469	0.24191	0.603408	0.0900589	0.72204	0.216567	0.31774	0.320582	0.2634	0.388301	0.322843	0.338205	0.417142	-0.34205
hsa-miR-549a-3p	0.847592	28.9722	0.293888	2.92556	1.73728	0.836758	0.527982	0.900589	0.45948	0.361728	1.06537	0.271262	0.339141	0.890521	0.310501	0.284371	0.373464	-0.346061
hsa-miR-598-5p	0.814992	0.136771	0.509921	0.0594049	0.609669	0.517985	0.716547	0.900589	0	0.437721	0.693361	0.789126	0.206801	0.536284	0.549892	0.33156	0.322214	0.470371
hsa-miR-3085-5p	0.814992	0.0495878	0.525103	0.309483	0.657014	0.754766	0.075426	0.0900589	0.06564	0.395059	1.831	2.98388	0.057146	0.223039	0.759619	0.575183	0.301053	0.462864
hsa-miR-6763-5p	0.814992	0.0555838	0.668551	0.0713023	0.231201	0.20354	0.113139	0.180118	0.39384	0.112418	0.359812	0.246602	0.0942482	0.185777	0.0949128	0.144921	0.253625	0.196507
hsa-miR-6820-3p	0.814992	0.834852	0.714669	0.426967	0.398467	0.751036	0.75426	0.540353	1.21434	0.668342	0.45078	0.863106	0.400551	1.50833	0.907943	1.12097	0.917442	-0.174582
hsa-miR-3182	0.814992	0.960111	1.06636	4.17406	3.04494	1.72269	0.527982	9.36612	5.7435	2.93218	1.57674	1.72621	1.30513	0.26464	3.96567	8.10925	3.43044	-0.248735
hsa-miR-507	0.814992	3.13449	0.175359	7.04557	1.20702	3.1074	9.54139	7.56495	1.21434	6.11627	1.37862	1.23301	269.292	4.01391	0.970988	1.04803	2.39352	-0.334258
hsa-miR-493-3p	0.814992	0.69204	1.02122	27.273	0.914082	0.654519	2.18735	2.16141	0.39384	1.22074	1.31397	1.33165	22.4801	1.17457	1.90118	1.19634	0.986882	-0.411822
hsa-miR-6815-5p	0.814992	6.31239	0.176333	0.940345	0.725972	0.281395	1.20682	1.17077	2.98662	0.290562	0.541212	0.246602	0.799294	3.00593	0.536351	2.16545	1.21859	-0.540336
hsa-miR-346	0.782393	0.247939	0.803235	0.51712	1.96196	1.25867	1.01825	2.16141	1.83792	2.22455	2.47485	3.92097	0.0635941	2.12504	2.70435	2.96597	2.55542	0.392766
hsa-miR-1236-5p	0.782393	0.0893718	0.223824	0.0712204	0.320832	0.35903	0.37713	0.450294	0.13128	0.320291	0.276043	0.493204	0.0283342	0.091804	0.420463	0.132588	0.272	0.344505
hsa-miR-6818-5p	0.782393	0.165657	0.439858	0.209905	0.235399	0.351509	0.716547	0.360236	0.1641	0.399919	0.350206	0.295922	0.494322	0.530879	0.584026	0.403823	0.235461	0.194516
hsa-miR-147b-3p	0.782393	1.01412	1.58952	1.09624	1.13252	1.51098	1.81022	1.17077	1.77228	1.49983	1.14864	1.30699	0.342382	3.83316	1.20704	1.87787	2.84018	0.0335324
hsa-miR-1973	0.782393	0.671338	0.574142	4.00855	3.48959	1.93443	8.37229	0.81053	1.18152	3.07717	1.14637	2.19476	4.72364	0.515236	3.21711	2.96653	1.27043	-0.0197657
hsa-miR-1343-5p	0.782393	0.152571	0.185671	0.0761516	0.0455091	0.120166	0.339417	0.450294	0	0.0585641	0.0918716	0.0493204	0.0400875	0.144747	0.141141	0.303924	0.0918488	-0.107719
hsa-miR-3909	0.782393	2.02119	1.46904	2.08311	1.70352	1.43484	4.18614	2.07135	1.9692	2.12204	1.3381	1.97281	2.05229	4.60869	2.4449	3.34668	2.69219	-0.196237
hsa-miR-1185-2-3p	0.782393	0.658297	0.896271	1.47326	1.09524	0.994331	6.90148	1.62106	0.88614	1.13106	0.921985	0.616504	6.52279	1.39556	1.30682	1.06912	0.699246	-0.262586
hsa-miR-1294	0.782393	1.59609	0.0720112	2.50628	0.578161	0.301687	0.339417	0.450294	0.59076	0.530417	0.480156	0.419223	0.317851	1.52672	0.515881	0.847183	1.73143	-0.385008
hsa-let-7a-2-3p	0.782393	3.31766	0.246396	1.15539	0.871909	0.369807	0.867399	0.540353	2.03484	0.704913	0.681856	0.863106	0.249396	2.67537	0.832236	1.39608	1.71925	-0.413344
hsa-miR-296-3p	0.782393	3.18736	0.506426	5.08686	1.29898	1.03577	5.95866	4.41289	3.6102	1.67961	1.30383	1.23301	3.4595	4.73909	1.49652	2.31201	2.7413	-0.635518
hsa-miR-6892-5p	0.749793	0.420686	0.341379	0.811263	1.32561	1.11703	0.603408	0.270177	0.4923	0.548514	1.43829	0.665825	0.0428851	0.395875	1.26863	0.622447	0.303215	0.773213
hsa-miR-4723-5p	0.749793	0.143861	0.147918	0.455216	0.475709	0.37728	0.75426	0.81053	0.3282	0.479049	0.852204	0.394563	0.188309	0.692868	0.402077	0.403619	0.51163	0.270196
hsa-miR-643	0.749793	0.823954	0.819564	0.716767	0.504499	0.672949	0.527982	0.450294	0.6564	0.796958	0.385568	0.665825	0.533079	1.88689	0.623956	1.49245	1.1599	-0.140348
hsa-miR-550a-3p	0.749793	3.66853	2.44683	3.18704	1.49794	1.84172	2.56448	0.81053	1.27998	1.97585	1.56066	1.28233	1.82698	3.35747	1.43838	2.38665	1.9705	-0.251115
hsa-miR-511-3p	0.749793	13.4371	0.290966	16.0224	0.576643	0.500615	0.603408	0	0.36102	0.368238	0.543983	0.345243	1.10162	0.406647	0.447234	0.407534	0.33117	-0.434519
hsa-miR-20b-3p	0.749793	3.51544	0.443753	0.873687	1.11445	1.22513	1.54623	2.34153	3.1179	1.26385	1.30449	1.70155	1.09328	2.44049	0.850062	1.92327	1.13917	-0.537296
hsa-miR-6841-5p	0.717193	0.0604857	0.0881663	0.0237401	0.290768	0.209935	0.905112	0	0.42666	0.345949	0.368872	0.197281	0.0175362	0.59566	0.544099	0.39774	0.123189	0.293979
hsa-miR-5001-3p	0.717193	0.452855	0.332615	0.579748	0.781191	0.569784	1.35767	0.81053	0.55794	1.51722	0.805003	0.739805	0.826878	1.87608	1.38441	1.48059	0.90076	0.190886
hsa-miR-584-3p	0.717193	0.686613	0.514391	0.738034	0.904522	0.862772	0.263991	0.540353	2.26458	0.993181	1.41277	1.06039	0.0804651	4.86686	1.45361	2.63146	2.89969	0.0336714
hsa-miR-146b-3p	0.717193	0.695323	0.285523	5.93257	1.35491	1.32922	0.905112	0.360236	0.68922	1.03208	1.3577	1.70155	1.04134	1.04121	1.48908	1.12649	0.891632	-0.0966591
hsa-miR-1262	0.717193	7.47721	0.262551	2.877	0.832679	0.979037	2.33821	1.17077	1.60818	0.602536	0.592538	0.369903	0.190117	1.4198	0.793505	1.3532	0.950237	-0.467052
hsa-miR-365b-5p	0.717193	0.761804	0.405026	0.920825	0.330991	0.191626	0.490269	1.17077	1.11588	0.25096	0.390627	0.295922	0.226657	0.735002	0.648207	0.647637	0.74995	-0.569407
hsa-miR-548aq-3p	0.717193	3.49045	1.69464	2.1364	1.19072	1.21191	1.54623	1.531	3.90558	1.43373	1.25798	2.31806	1.4046	2.01706	1.293	1.88277	2.21776	-0.595282
hsa-miR-4742-3p	0.684594	0.136771	0.134684	0.135638	0.45511	0.317099	0.641121	0.270177	0.42666	0.402713	0.457334	0.493204	0.289295	0.754451	0.500771	0.491569	0.577334	0.266754
hsa-miR-6866-5p	0.684594	0.274112	0.295835	0.406615	0.631917	0.269922	0.452556	0.360236	0.59076	0.369615	0.478591	0.147961	0.421482	0.441207	0.49371	0.367003	0.3729	0.151939
hsa-miR-585-3p	0.684594	3.04061	23.3546	4.68073	1.08006	2.4924	0.301704	0.270177	0.19692	1.93394	1.20599	0.838446	0.735256	0.72956	2.83827	1.17369	1.57234	0.150015
hsa-miR-1285-5p	0.684594	0.943261	3.19399	1.43646	1.08242	1.56207	0.905112	0.81053	1.73946	1.39195	1.44051	1.25767	1.21817	2.68401	1.32847	2.55973	2.46972	0.112554
hsa-miR-3657	0.684594	0.691515	0.351691	1.02968	0.560505	0.463968	0.414843	0.630412	0.88614	1.07687	0.918171	0.567184	0.512046	2.85251	1.11534	1.09358	1.78144	-0.0065199
hsa-miR-548ba	0.684594	0.514391	1.28766	0.275962	0.28357	1.74569	0.678834	1.26082	2.7897	0.155894	0.34454	0.221942	0.091263	0.922453	0.217665	0.242857	1.19672	-0.239747
hsa-miR-519b-5p	0.684594	11.409	0.0597514	0.286371	1.37279	0.280061	0.791973	0.270177	0.1641	0.67293	0.296304	0.0986407	0.0336394	0.260834	0.168729	0.210731	0.133494	-0.300321
hsa-miR-519c-5p	0.684594	11.409	0.0597514	0.286371	1.37279	0.280061	0.791973	0.270177	0.1641	0.67293	0.296304	0.0986407	0.0336394	0.260834	0.168729	0.210731	0.133494	-0.300321
hsa-miR-522-5p	0.684594	11.409	0.0597514	0.286371	1.37279	0.280061	0.791973	0.270177	0.1641	0.67293	0.296304	0.0986407	0.0336394	0.260834	0.168729	0.210731	0.133494	-0.300321
hsa-miR-523-5p	0.684594	11.409	0.0597514	0.286371	1.37279	0.280061	0.791973	0.270177	0.1641	0.67293	0.296304	0.0986407	0.0336394	0.260834	0.168729	0.210731	0.133494	-0.300321
hsa-miR-518e-5p	0.684594	11.409	0.0597514	0.286371	1.37279	0.280061	0.791973	0.270177	0.1641	0.67293	0.283251	0.0986407	0.0336394	0.260834	0.168729	0.210731	0.133494	-0.300906
hsa-miR-450a-1-3p	0.684594	0.222335	0.119503	0.501453	0.168316	0.0888644	0.565695	0	0.09846	0.158839	0.209336	0.271262	16.646	0.257599	0.282472	0.275341	0.160234	-0.323622
hsa-miR-217-5p	0.684594	1.84683	1.12067	5.52509	1.94561	1.73113	27.5682	12.6983	5.77632	5.22973	2.21858	2.31806	14.4673	9.90743	1.2915	8.53607	5.26145	-0.373607
hsa-miR-3125	0.684594	2.30896	0.601409	1.57021	0.719093	0.553922	0.791973	1.71112	1.05024	0.252377	0.503951	0.641165	0.150251	0.614043	0.598452	0.324328	0.563676	-0.52987
hsa-miR-5690	0.684594	4.23474	0.262551	2.88907	0.382779	0.354566	0.791973	0.720471	0.75486	0.456451	0.596391	0.221942	1.34548	1.0763	0.402073	0.802916	0.605065	-0.573478
hsa-miR-3187-3p	0.684594	1.58838	1.33825	1.70019	0.540562	0.680485	0.829686	0.720471	1.1487	0.715227	0.567606	0.838446	1.10848	0.91271	0.738333	1.53162	0.667282	-0.59663
hsa-miR-3120-3p	0.651994	0.259931	1.46027	0.316763	0.390895	0.450035	0.490269	0.450294	1.54254	0.711272	0.748563	0.542524	0.195525	2.73745	0.625027	1.30697	2.10163	0.0095906
hsa-miR-219b-5p	0.651994	0.651206	0.687228	0.535574	0.615179	0.62406	1.58395	0.81053	1.60818	0.79496	0.451901	0.838446	0.232149	2.13912	0.661624	1.12057	1.20759	-0.204392
hsa-miR-548n	0.651994	0.838659	0.655317	0.887237	0.512709	0.500811	0.641121	0.270177	1.21434	0.663941	0.556398	0.789126	0.335643	2.18776	0.419206	1.45072	0.826004	-0.208186
hsa-miR-4677-5p	0.651994	0.104077	0.163099	0.420001	0.257329	0.145768	0.150852	0.81053	0.75486	0.269916	0.270555	0.443883	0.335831	0.864068	0.432619	0.479835	0.518775	-0.349777
hsa-miR-1-5p	0.651994	3.86903	0.0994523	0.887263	0.422028	0.312696	0.37713	0.360236	1.3128	0.51372	0.869149	1.65223	0.388133	2.51011	0.398987	1.1241	0.286323	-0.380652
hsa-miR-1537-3p	0.651994	3.70836	1.275	3.48524	1.30213	1.2283	2.48906	1.44094	2.19894	1.65487	1.22057	1.72621	1.42546	2.92322	1.16756	2.12194	2.38005	-0.562985
hsa-miR-12135	0.619394	0.228331	0.176333	0.313908	1.88348	0.743783	0.829686	0.360236	0.22974	1.07213	1.07127	0.986407	0.0789129	0.15392	0.693303	0.54368	0.312814	0.689248
hsa-miR-6859-5p	0.619394	0.232139	0.651022	0.293077	0.826024	0.868816	0.641121	0.270177	0.52512	0.749859	0.693789	0.567184	0.145901	0.912672	0.485525	0.9051	0.711368	0.622231
hsa-miR-6858-5p	0.619394	0.285534	0.431493	0.289526	0.524199	0.423136	0.263991	0.360236	0.26256	0.354417	0.404428	0.567184	0.106957	0.279751	0.464801	0.33077	0.357227	0.557085
hsa-miR-5006-3p	0.619394	0.215245	0.630398	0.222226	0.732457	0.819182	1.28224	0.180118	0.4923	0.631179	0.74183	0.591844	0.506297	0.914842	0.684108	0.67604	0.575126	0.517357
hsa-miR-488-5p	0.619394	0.318797	0.931676	0.213661	1.12989	1.51399	2.30049	0.720471	0.68922	1.14229	1.16361	1.47961	0.966775	0.999642	1.02245	1.159	0.788308	0.416272
hsa-miR-2682-3p	0.619394	0.0822815	0	0.332362	0.984464	0.652715	1.65937	0.720471	0.22974	0.95377	0.570058	1.10971	0.789775	0.536817	1.76594	1.22977	0.367087	0.324214
hsa-miR-1228-3p	0.619394	0.303523	0.497662	1.23677	1.35886	0.506058	1.69709	1.62106	1.18152	1.37793	1.22555	1.35631	0.257174	1.51218	1.87208	1.27255	0.531883	0.254601
hsa-miR-3620-5p	0.619394	0.321511	0.435963	0.26401	0.457753	0.484211	0.301704	0.360236	0.06564	0.385168	0.275685	0.443883	0.334279	0.683733	0.297965	0.402816	0.387037	0.232787
hsa-miR-6720-3p	0.619394	1.31055	0.802835	1.25517	0.940641	0.836843	0.226278	0.0900589	0.1641	0.486627	0.231535	0.789126	0.149774	0.416391	1.82931	0.280418	0.240969	0.213222
hsa-miR-3124-5p	0.619394	0.603238	0.544753	0.871787	0.756974	0.615007	1.31996	0.630412	1.77228	0.990811	0.705301	1.30699	0.21649	2.19797	1.10577	2.33754	1.61507	-0.0890068
hsa-miR-503-3p	0.619394	0.126967	0.0568299	0.330204	0.036025	0.19911	0.37713	0	0.03282	0.125021	0.100698	0.0739805	4.33607	0.227911	0.136733	0.173503	0.0600539	-0.329296
hsa-miR-146a-3p	0.619394	0.944881	0.102374	0.450953	0.180725	0.228467	0.188565	0.180118	0.26256	0.205375	0.0719451	0.221942	0.167378	0.177137	0.208029	0.213868	0.148528	-0.454771
hsa-miR-4668-5p	0.586795	0.257218	0.300705	0.467345	0.457435	0.435503	0.452556	0.360236	0.39384	0.616869	0.652815	0.641165	0.298251	0.425031	0.24777	0.378928	0.236545	0.370212
hsa-miR-548a-3p	0.586795	0.867545	1.69384	0.45934	0.618009	0.917702	1.05596	0.540353	0.78768	1.80731	0.702846	0.690485	0.722531	0.884939	0.62312	0.724032	0.823881	0.21967
hsa-miR-4790-3p	0.586795	0.0326938	0.0142075	0.0712477	0.593962	0.208834	1.05596	0.630412	0.8205	0.298605	0.340438	0.468543	0.00829042	0.263537	0.459136	0.248724	0.142953	0.0534956
hsa-miR-5187-3p	0.586795	0.473557	0.397235	0.638826	0.883998	0.996727	1.84794	0.720471	1.54254	1.17633	0.768699	1.03573	0.552714	1.77293	1.16983	1.20773	1.2469	0.0465077
hsa-miR-642b-5p	0.586795	0.142767	0.189566	0.65034	1.28663	0.420055	2.18735	1.80118	1.67382	1.42123	1.7549	0.468543	0.106957	7.33274	1.21585	2.07486	5.24086	0.0191964
hsa-miR-365a-5p	0.586795	0.426682	0	0.556254	0.525829	0.282458	0.829686	0.630412	0.42666	0.46342	0.533522	0.271262	0.0498109	0.550861	0.498501	0.69382	0.598461	0.0167036
hsa-miR-2355-5p	0.586795	1.11548	1.1732	1.10292	0.930744	0.887351	1.28224	0.81053	1.73946	1.04737	1.16642	1.10971	0.359696	3.84081	1.18355	2.70132	2.33055	-0.0446566
hsa-miR-556-3p	0.586795	1.34058	1.02763	0.616779	0.711821	0.911402	1.05596	1.26082	4.29942	0.836788	0.95733	0.493204	0.490416	3.91099	0.766737	3.14173	2.25045	-0.292758
hsa-miR-3616-3p	0.586795	2.06964	0.17828	2.75546	0.407352	0.436151	0.678834	0.450294	1.08306	0.305766	0.339675	0.493204	0.526478	0.664817	0.304832	1.02111	0.346727	-0.574574
hsa-miR-3913-5p	0.586795	3.46476	0.326198	2.58309	0.776674	0.402907	2.18735	1.17077	0.9846	0.544582	0.70425	1.01107	2.09931	0.991535	0.503663	0.917137	0.791637	-0.661345
hsa-miR-1252-3p	0.554195	0.172748	1.13837	0.189921	0.952056	0.868405	0.414843	0.0900589	0.09846	0.62586	0.580021	1.13437	0.101942	0.149048	0.891948	0.348982	0.250982	0.710717
hsa-miR-103a-2-5p	0.554195	0.826667	0.609374	0.733827	1.18714	1.20638	1.81022	0.360236	0.6564	1.26333	1.52955	1.10971	0.720723	1.3825	1.568	1.35837	0.874206	0.588963
hsa-miR-4520-3p	0.554195	0.0495878	0.623581	0.200152	0.409564	0.596021	0.113139	0.0900589	0.03282	0.695087	0.439237	0.246602	0.506672	0.234382	0.173513	0.207606	0.126668	0.511603
hsa-miR-6508-3p	0.554195	0.192355	0.13371	0.325409	0.291723	0.257799	0.037713	0.270177	0.19692	0.349009	0.486087	0.345243	0.0345947	0.334825	0.359185	0.13533	0.195607	0.453426
hsa-miR-1256	0.554195	0.385804	0.266447	0.359217	0.243609	0.347521	1.47081	0.540353	0.45948	0.685835	0.471881	0.394563	0.491252	0.935357	0.786583	0.775736	0.684034	-0.0300069
hsa-miR-6777-5p	0.554195	0.167846	0.0749327	0.101667	0.448269	0.269688	0.641121	0.540353	0.59076	0.301747	0.428278	0.345243	0.331481	1.3334	0.258666	0.487807	0.800397	-0.0744011
hsa-miR-3923	0.554195	0.233233	0.0151813	0.0659753	0.0513946	0.0701254	0.037713	0.270177	0.19692	0.0293402	0.0618574	0.320582	0	0.0885687	0.0968034	0.416743	0.0498878	-0.264284
hsa-miR-3157-5p	0.554195	1.00651	0.484428	1.00099	0.427614	0.43772	0.641121	0.450294	1.1487	0.870988	0.480335	0.542524	0.557831	2.35779	0.568092	1.47366	1.7929	-0.285023
hsa-miR-26a-1-3p	0.554195	0.866451	0.599061	0.543524	0.580204	0.461107	0.716547	0.450294	0.75486	0.392492	0.490882	0.591844	0.335763	0.563269	0.369261	0.31197	0.443231	-0.304816
hsa-miR-513c-5p	0.554195	1.2021	0.176333	1.79867	0.759522	0.631157	1.84794	2.34153	4.03686	1.55301	0.925005	0.715145	43.039	6.67241	0.316545	5.55005	4.83564	-0.385922
hsa-miR-106a-3p	0.554195	3.96448	0.395288	1.12535	0.833559	0.988543	1.50852	0.990648	1.54254	1.51526	1.05685	1.82485	1.26844	1.87292	0.885456	1.60197	1.19999	-0.452138
hsa-miR-6794-5p	0.521595	0.0882776	0.414364	0.0457592	0.357569	0.432876	0.565695	0.540353	0	0.154361	0.4197	0.394563	0.0629289	0.173369	0.389731	0.263991	0.218585	0.481033
hsa-miR-6810-5p	0.521595	0.0822815	0.38108	0.0660026	0.296972	0.348815	0.339417	0.450294	0.19692	0.173091	0.498837	0.271262	0.0488556	0.0885687	0.215584	0.213257	0.0878227	0.469217
hsa-miR-6861-5p	0.521595	0.0833757	0.995897	0.0440108	0.169909	0.640535	0.075426	0.0900589	0.06564	0.125247	0.18154	0.295922	0.0488556	0.131235	0.271008	0.263787	0.266536	0.382819
hsa-miR-7114-5p	0.521595	0.199445	0.0445701	0.174349	0.313691	0.27896	0.791973	0.180118	0.3282	0.330971	0.343777	0.197281	0.166713	0.187947	0.3088	0.248125	0.173216	0.170104
hsa-miR-3117-5p	0.521595	0.445196	0.26742	0.210164	0.510103	0.572465	1.65937	0.720471	0.68922	0.887342	0.437159	0.739805	0.170773	1.19619	0.642732	0.907687	0.674217	0.0271796
hsa-miR-548l	0.521595	0.791785	0.22285	0.825537	0.532352	0.349076	1.13139	0.270177	0.45948	0.592152	0.532759	0.567184	0.20912	1.86478	0.628116	0.891784	0.806704	-0.0678357
hsa-miR-16-1-3p	0.521595	0.573827	0.687228	0.829347	0.535932	0.386993	0.226278	0.0900589	0.88614	0.579666	0.581158	0.443883	0.622397	1.0315	0.38784	0.720104	1.02596	-0.152442
hsa-miR-541-3p	0.521595	0.0882776	0.16602	0.142577	0.451474	0.572904	2.9039	1.71112	0.42666	0.710778	0.439735	0.764466	2.28301	1.22005	1.26896	0.67433	0.203334	-0.176603
hsa-miR-3622a-3p	0.521595	1.28057	0.4056	1.37618	0.929264	0.669453	1.28224	0.720471	1.44408	0.693692	1.05823	0.542524	0.161305	0.987767	0.725994	1.75329	0.726833	-0.178312
hsa-miR-19b-2-5p	0.521595	0.754189	0.0597514	0.204551	0.265539	0.149522	0.263991	0.360236	0.29538	0.353226	0.388853	0.493204	0.267409	0.388834	0.293368	0.434393	0.334874	-0.274217
hsa-miR-10399-3p	0.521595	1.85869	0.159204	2.63994	0.179413	0.297921	0.339417	0.630412	0.72204	0.428301	0.181026	0.123301	0.518135	0.712355	0.500577	0.636274	0.268809	-0.559183
hsa-miR-4749-3p	0.488995	0.149857	0.585828	0.235557	0.370334	0.441463	0.414843	0.270177	0.13128	0.327225	0.523738	0.419223	0.334501	0.388301	0.59215	0.440822	0.441469	0.734083
hsa-miR-9901	0.488995	0.253935	1.04396	0.584898	1.95781	1.01276	2.11193	0.180118	0.8205	1.78541	1.55006	0.517864	0.892143	0.329421	1.60284	1.51536	0.345706	0.619183
hsa-miR-6746-3p	0.488995	0.126967	0.0435963	0.0475622	0.314347	0.164286	0.37713	0.180118	0	0.188179	0.30071	0.123301	0.0814204	0.129066	0.553294	0.260866	0.249548	0.517501
hsa-miR-6860	0.488995	0.0446859	0.448622	0.0356375	0.219392	0.256247	0.113139	0.180118	0	0.177458	0.250022	0.271262	0.0087681	0.0799287	0.134843	0.0943909	0.204607	0.503359
hsa-miR-5191	0.488995	0.0495878	0.0445701	0.130571	0.475671	0.104081	0	0	0.36102	0.362037	0.424798	0.320582	0	0.87541	0.196375	0.392268	0.76176	0.256839
hsa-miR-4743-5p	0.488995	0.225049	0.408521	0.257467	0.484931	0.439674	0.867399	0.720471	0.29538	0.458477	0.366295	0.542524	0.169886	0.449314	0.267609	0.635305	0.253815	0.0933346
hsa-miR-6514-3p	0.488995	0.352016	0.655317	0.462714	0.434474	0.582839	0.980538	0.720471	0.85332	0.723834	0.478132	0.912427	0.593091	0.835979	0.819832	0.635712	0.705571	-0.0641144
hsa-miR-616-3p	0.488995	0.657158	0.402104	0.851954	0.213469	0.29484	0.37713	0	0.62358	0.473154	0.507026	0.394563	0.340471	1.01205	0.686308	0.516401	0.703471	-0.110406
hsa-miR-2116-5p	0.488995	0.61466	0.0578037	1.05194	0.420003	0.148642	0.226278	0.180118	0.91896	0.570019	0.466535	0.493204	0.0742045	2.56575	0.526777	1.44935	1.6283	-0.149463
hsa-miR-4423-5p	0.488995	0.63755	0	2.17372	0.315659	0.202426	26.0974	4.86318	0.95178	2.56092	0.456836	0.345243	4.5978	1.02019	0.415679	1.16791	0.530076	-0.164269
hsa-miR-548e-5p	0.488995	1.16835	0.541258	1.03556	0.655122	0.658932	0.791973	0.540353	1.4769	0.972883	0.623338	0.937087	0.640889	2.15907	0.787458	1.46171	1.37008	-0.304772
hsa-miR-624-3p	0.488995	1.13623	0.524529	0.798847	0.47704	0.412815	0.75426	0.540353	0.45948	0.430514	0.60879	0.295922	0.464777	1.16974	0.333298	0.660544	0.925847	-0.34624
hsa-miR-548o-3p	0.488995	1.27464	0.349744	0.767757	0.377456	0.467594	0.37713	0.180118	1.27998	0.629146	0.351078	0.382233	0.497376	1.13946	0.545513	0.645176	0.866062	-0.462995
hsa-miR-374c-3p	0.488995	0.350397	0.239979	0.20985	0.254405	0.223184	0.301704	0.720471	1.01742	0.217978	0.235373	0.246602	0.210263	0.601635	0.182521	0.483342	0.521998	-0.492824
hsa-miR-4802-5p	0.488995	0.488262	0.0455439	1.49858	0.0687699	0.215454	0.263991	0.0900589	0.39384	0.091081	0.0694233	0.197281	0.439325	0.429332	0.128799	0.177023	0.143381	-0.514788
hsa-miR-23a-5p	0.488995	1.96937	0.253213	1.88013	0.339238	0.24125	0.452556	1.08071	0.19692	0.588139	0.333705	0.0739805	0.36715	0.672353	0.166649	0.340385	0.372465	-0.519662
hsa-miR-7854-3p	0.456396	0.131869	0.398783	0.213456	0.740293	0.408814	0.942825	0.180118	0.06564	0.187952	0.382937	0.221942	0.244927	0.4272	0.775811	0.46883	0.340677	0.5266
hsa-miR-877-3p	0.456396	0.488262	0.34877	0.28465	1.12759	0.906014	1.28224	0.450294	0.26256	0.846631	1.28036	1.75087	0.663065	1.41923	1.27021	1.15667	0.890826	0.510602
hsa-miR-1249-5p	0.456396	0.0871833	0.0455439	0.186697	0.303213	0.0394723	0.452556	0.450294	0.13128	0.0946064	0.311825	0.172621	0	0.460123	0.37972	0.182723	0.356907	0.153699
hsa-miR-4638-3p	0.456396	0.182551	0.2028	0.16767	0.171559	0.260417	0.150852	0	0.4923	0.238241	0.233987	0.147961	0.237045	0.37479	0.201352	0.493891	0.188162	-0.0455465
hsa-miR-7151-3p	0.456396	0.154759	0.173411	0.249544	0.425608	0.145095	0.037713	0.180118	1.60818	0.388577	0.447176	0.419223	0.0200437	2.04679	0.485397	1.03966	1.28993	-0.090021
hsa-miR-1304-3p	0.456396	0.486074	0.250291	0.97142	0.325462	0.304991	0.565695	0.180118	0.9846	0.395622	0.388783	0.419223	0.176146	1.27178	0.632149	0.910454	0.91824	-0.234291
hsa-miR-548am-3p	0.456396	0.346589	0.205721	0.277997	0.307768	0.241005	0.188565	0.270177	0.9846	0.423469	0.238906	0.295922	0.176812	0.58485	0.332038	0.319393	0.579261	-0.268138
hsa-miR-548h-5p	0.456396	0.924748	0.341379	1.3565	0.382877	0.328417	0.565695	0.162106	0.420096	0.602765	0.422531	0.192349	0.323624	0.912139	0.447182	0.652522	0.710412	-0.287018
hsa-miR-200a-5p	0.456396	0.193449	0.130789	0.342252	0.601047	0.728582	0.791973	0.630412	2.7897	0.579091	0.510473	0.739805	119.04	2.25468	0.383494	1.53788	0.989822	-0.327129
hsa-miR-6882-5p	0.423796	0.104077	0.575516	0.265731	0.578873	0.564516	0.641121	0.450294	0.52512	0.954043	0.574479	0.813786	0.19022	0.608638	0.608842	0.791373	0.653938	0.530136
hsa-miR-4536-5p	0.423796	0.429965	0.536102	0.413322	0.395543	0.450061	0.150852	0.0900589	0.36102	0.361191	0.936315	0.283592	0.451778	0.487661	0.356285	0.235882	0.372411	0.501344
hsa-miR-320a-5p	0.423796	0.164563	0.785706	0.432608	0.228858	0.634898	0.339417	0.0900589	0.22974	0.400529	0.456003	0.221942	0.195968	0.190649	0.354019	0.462592	0.396059	0.481009
hsa-miR-4791	0.423796	1.07679	0.666603	0.610483	1.63169	0.97272	1.43309	0.81053	0.42666	0.846485	1.07164	0.863106	0.695186	0.894364	0.65715	0.914931	0.976788	0.356104
hsa-miR-5002-5p	0.423796	0.205441	0	0.215232	0.42827	0.200664	0.678834	0.360236	0.26256	0.256628	0.379956	0.369903	0.159566	0.284052	0.431362	0.475524	0.158005	0.193944
hsa-miR-4671-3p	0.423796	0.0326938	0.357534	0.0951243	0.111955	0.25889	0.150852	0.270177	0.29538	0.335687	0.186639	0.147961	0.106479	0.437439	0.204062	0.193092	0.228282	0.171895
hsa-miR-519a-2-5p	0.423796	0.851221	0	0.0475076	0.403078	0.132287	0.37713	0.270177	0.03282	0.324112	0.249259	0.271262	0	0.0799287	0.216594	0.065797	0.0938335	-0.00636263
hsa-miR-520b-5p	0.423796	0.851221	0	0.0475076	0.403078	0.132287	0.37713	0.270177	0.03282	0.324112	0.249259	0.271262	0	0.0799287	0.216594	0.065797	0.0938335	-0.00636263
hsa-miR-3940-3p	0.423796	1.13732	3.30855	0.912522	0.714594	0.469901	0.150852	1.17077	1.54254	0.984214	0.388798	2.44136	0.434156	0.505492	0.817808	0.50699	0.587197	-0.0745307
hsa-miR-19a-5p	0.423796	1.12367	0.599061	1.06075	0.893426	0.678711	1.09368	0.270177	2.59278	1.48903	0.898687	0.789126	1.02979	3.6312	1.02206	1.53654	2.57815	-0.182622
hsa-miR-6737-3p	0.423796	0.298621	0.363951	0.460966	0.356576	0.371997	0.37713	0.81053	0.52512	0.342993	0.402918	0.246602	0.311728	0.896458	0.435519	0.337427	0.804892	-0.195743
hsa-miR-2278	0.423796	1.42824	1.3398	0.74231	0.664924	0.932018	0.791973	0.900589	0.75486	0.504637	0.585314	0.443883	0.72833	1.2038	0.881802	1.27665	0.524964	-0.217245
hsa-miR-431-5p	0.423796	0.255029	1.02529	0.675474	1.32048	1.69694	1.99879	1.44094	0.36102	1.26464	1.08238	1.72621	16.6229	1.23406	2.20335	2.05529	0.405848	-0.251111
hsa-miR-527	0.423796	7.38731	0	0.242387	1.0946	0.485825	0.75426	0.180118	0.19692	0.928361	0.281476	0.591844	0.0380576	0.251661	0.714399	0.379732	0.352112	-0.255062
hsa-miR-518a-5p	0.423796	7.92	0	0.248322	1.16239	0.490234	0.75426	0.180118	0.19692	0.959347	0.281476	0.604174	0.0439343	0.260301	0.719627	0.373367	0.359414	-0.258
hsa-miR-6513-5p	0.423796	0.842992	0.132736	1.13578	0.455073	0.191858	0.414843	0.360236	1.24716	0.684383	0.661961	0.567184	0.35057	1.99167	0.605566	1.20635	1.31663	-0.264204
hsa-miR-509-3-5p	0.423796	1.87571	0.116581	4.24753	0.510684	1.2021	3.7713	3.15206	0.72204	2.22239	0.705775	0.468543	88.1555	1.60436	0.426954	0.248138	1.02005	-0.345114
hsa-miR-541-5p	0.423796	0.175461	0.338458	0.380963	0.682319	0.618555	2.94161	2.25147	0.39384	0.871999	0.425989	0.715145	6.88248	1.96697	0.833628	1.09621	0.393477	-0.345986
hsa-miR-548ah-5p	0.423796	0.233233	0.150839	0.218306	0.171915	0.174427	0.226278	0.180118	0.88614	0.171557	0.224857	0.197281	0.222307	0.236551	0.168099	0.197823	0.189151	-0.368349
hsa-miR-5695	0.423796	0.555838	0.369794	0.423921	0.398111	0.480507	1.13139	0.630412	0.85332	0.453767	0.225106	0.345243	0.307497	0.603234	0.425945	0.532292	0.49318	-0.391702
hsa-miR-3199	0.423796	3.89406	1.0942	3.0087	0.329341	1.18091	0.565695	0.990648	0.36102	0.72028	0.712703	0.690485	0.577601	1.0369	0.582077	0.443589	0.666041	-0.40614
hsa-miR-6757-5p	0.423796	0.908949	0.263525	0.582986	0.345442	0.316634	0.565695	0.630412	0.3282	0.193354	0.232049	0.123301	0.12538	0.571376	0.277055	0.265738	0.458817	-0.466237
hsa-miR-4524a-3p	0.423796	2.28822	0.669125	1.34425	0.680331	0.748433	0.603408	0.81053	1.9692	0.959235	0.709418	0.665825	1.30987	0.911036	0.689776	0.842515	2.85509	-0.498947
hsa-miR-6803-3p	0.391196	0.717688	0.740162	0.614963	1.07955	0.779284	1.13139	0.180118	0.3282	1.10771	1.1743	0.567184	0.459949	1.10656	1.21416	0.835449	1.22175	0.668478
hsa-miR-222-5p	0.391196	0.0833757	0.0739588	0.19809	0.105751	0.107824	0.037713	0.0900589	0	0.248741	0.212815	0.419223	0.0117533	0.0226845	0.263012	0.056984	0.0372042	0.338956
hsa-miR-197-5p	0.391196	0.327507	0.802835	0.259693	0.3225	0.442109	0.452556	0.180118	0.26256	0.230011	0.312572	0.0493204	0.149364	0.245724	0.152227	0.452377	0.290079	0.207621
hsa-miR-6765-5p	0.391196	0.0326938	0.0142075	0.0237401	0.0995466	0.174427	0.226278	0.0900589	0.06564	0.0370004	0.166712	0.123301	0.0380576	0.0426667	0.0503853	0.0847999	0.0939725	0.206793
hsa-miR-181d-3p	0.391196	0.167846	0.311017	0.140802	0.26029	0.306507	0.452556	0.360236	0.29538	0.206908	0.224413	0.271262	0.131828	0.257599	0.309492	0.286526	0.132162	0.169236
hsa-miR-642b-3p	0.391196	0.10027	0.238032	0.478095	0.624945	0.23002	0.414843	0.81053	1.11588	0.472306	0.574798	0.394563	0.0170585	1.54613	0.996929	0.959199	1.52958	0.0326327
hsa-miR-378e	0.391196	3.56936	7.1534	1.93067	1.2426	1.8723	1.05596	1.44094	1.21434	1.05072	1.19301	0.912427	0.577772	0.711785	0.905047	1.87871	1.03765	0.00511517
hsa-miR-890	0.391196	0.0277919	0.345849	0.0660026	0.185336	0.233092	0.527982	0.360236	0.36102	0.0355834	0.109844	0.0986407	0.134114	0.0712888	0.196754	0.125918	0.158973	-0.0661176
hsa-miR-302a-5p	0.391196	0.864832	1.55548	0.391562	1.41264	1.54323	9.01341	2.79183	3.05226	0.700388	0.595558	0.567184	0.067057	2.38602	1.12304	1.68041	2.4435	-0.118531
hsa-miR-1976	0.391196	0.240324	0.650048	0.411491	0.213469	0.491102	0.301704	0.360236	0.55794	0.307984	0.249438	0.493204	0.481597	1.09411	0.49516	0.655481	0.999714	-0.139221
hsa-miR-378a-5p	0.391196	5.12737	3.27906	1.58215	1.05104	1.52044	0.678834	0.630412	0.78768	1.27195	1.0617	0.961747	0.764342	0.806824	1.00821	0.877754	1.07611	-0.155748
hsa-miR-548bc	0.391196	1.00432	1.07959	1.02654	0.438429	0.651866	0.226278	0.180118	0.4923	0.417226	0.333938	0.0739805	0.402991	0.627517	0.222892	0.357591	0.629756	-0.21194
hsa-miR-5581-5p	0.391196	0.359106	0.204748	0.542144	0.482925	0.461987	0.942825	0.450294	1.54254	0.638729	0.533934	0.665825	0.32186	1.43651	0.423614	1.26528	1.11521	-0.222821
hsa-miR-4707-3p	0.391196	1.26862	0.557987	1.11842	0.761828	0.586725	0.414843	0.540353	1.21434	1.14336	0.61332	1.03573	0.428459	1.56558	0.727623	1.4184	1.58903	-0.239243
hsa-miR-549a-5p	0.391196	17.2915	0.288045	1.09207	1.36035	0.45828	0.339417	0.0900589	0.45948	0.355369	0.462962	0.0739805	0.0977111	0.572975	0.194867	0.295722	0.250904	-0.326964
hsa-miR-378f	0.391196	9.01872	2.70062	2.16808	0.924691	1.46752	0.791973	0.360236	0.95178	0.713798	0.921222	1.03573	1.12023	0.938592	0.779465	1.11041	0.843421	-0.329102
hsa-miR-450b-3p	0.391196	0.0713836	0.0293888	0.306409	0.0900249	0.040573	0.075426	0.0900589	0.29538	0.10851	0.0625502	0.0493204	9.88436	0.123128	0.211807	0.212861	0.090388	-0.333128
hsa-miR-101-2-5p	0.391196	1.20324	0.848379	0.572618	0.49867	0.637722	0.716547	0.450294	0.88614	0.749963	0.628203	0.616504	0.687339	0.93589	0.297525	0.718535	0.714313	-0.387217
hsa-miR-7705	0.391196	0.623939	0.0455439	2.32311	0.251125	0.325284	0.414843	0.81053	0.36102	0.272407	0.226741	0.246602	0.428971	0.508728	0.211807	0.208958	0.253265	-0.459883
hsa-miR-3064-3p	0.358597	0.378189	0.410469	0.315042	0.730115	0.577271	0.980538	0.450294	0.39384	0.678906	0.747193	0.764466	0.465135	0.835979	0.610922	0.730473	0.623168	0.468822
hsa-miR-7845-5p	0.358597	0.239229	0.738615	0.22366	0.234762	0.434003	0.565695	0.180118	0.4923	0.26912	0.477097	0.295922	0.0887555	0.395875	0.0896852	0.344659	0.421664	0.211114
hsa-miR-4507	0.358597	0.122066	0.072985	0.106462	0.123763	0.263046	0.075426	0.180118	0	0.0696335	0.105937	0.221942	0.0400875	0.0399644	0.136354	0.220309	0.0719353	0.159278
hsa-miR-10398-5p	0.358597	0.0108979	0.22285	0.13725	0.343437	0.13208	0.188565	0.0900589	0.6564	0.334683	0.389172	0.123301	0.0345947	1.62069	0.241912	0.680912	1.2965	0.0421541
hsa-miR-6805-5p	0.358597	0.0555838	0.136632	0.0797029	0.159469	0.118858	0.113139	0.360236	0.13128	0.0740008	0.214022	0.0739805	0.24044	0.462293	0.116453	0.089098	0.135403	-0.0701243
hsa-miR-551b-5p	0.358597	0.0762854	0.308095	0.149148	0.456404	0.266179	3.73359	1.35088	0.13128	0.945738	0.221198	0.246602	0.631881	0.455822	0.389731	1.0987	0.200193	-0.0739555
hsa-miR-2116-3p	0.358597	0.655014	0.144996	1.54244	0.51239	0.338492	0.829686	0.360236	0.78768	0.852572	0.694481	0.468543	0.159497	4.0903	0.414859	2.02881	2.03355	-0.118704
hsa-miR-4750-5p	0.358597	0.244131	0.209617	0.215314	0.249176	0.0460899	0.150852	0.180118	0.1641	0.195729	0.193333	0.0739805	0.187234	0.363448	0.0503853	0.13982	0.192182	-0.180211
hsa-miR-1267	0.358597	0.016894	0.207669	0.0915184	0.24882	0.239048	0.301704	0.540353	0.3282	0.190636	0.216528	0.419223	0.55331	0.133938	0.233537	0.248138	0.088896	-0.197756
hsa-miR-3617-3p	0.358597	0.341118	0.0303626	0.21179	0.0812155	0.16649	1.09368	0.360236	0.4923	0.266425	0.116896	0.147961	0.0771897	0.717189	0.160165	0.392842	0.31394	-0.307632
hsa-miR-4725-3p	0.358597	0.551461	0.191514	0.615865	0.257329	0.265053	0.414843	0.270177	0.75486	0.110386	0.314277	0.123301	0.0663918	0.47687	0.510216	0.605117	0.531805	-0.314771
hsa-miR-605-3p	0.358597	0.7836	0.106269	0.404157	0.168954	0.0829197	0.263991	0.0900589	0.09846	0.162138	0.151526	0.0739805	0.167497	0.0939733	0.0980638	0.0977196	0.0757136	-0.379687
hsa-miR-3194-3p	0.358597	0.54494	0.129815	1.42859	0.641458	0.204848	2.30049	0.81053	0.9846	1.13551	0.355694	0.616504	1.02307	0.926679	0.345207	0.780442	0.390437	-0.386882
hsa-miR-301a-5p	0.358597	0.316609	0.217007	0.269283	0.42006	0.372657	0.603408	0.990648	1.21434	0.366555	0.561301	0.517864	0.639797	0.717189	0.345393	0.47884	0.88157	-0.39711
hsa-miR-211-3p	0.358597	0.517148	0.0435963	0.0474803	0.0900249	0.17993	0	0.720471	0.42666	0.0653824	0.111284	0.443883	0	0.00863993	0.0554234	0.219365	0.0468464	-0.435429
hsa-miR-128-2-5p	0.325997	0.0326938	0.728876	0.0475076	0.557281	0.636351	0.263991	0.180118	0	0.410866	1.0997	0.394563	0.0345947	0.198185	0.548442	0.34272	0.344146	0.925866
hsa-miR-659-5p	0.325997	0.238135	0.533467	0.542472	0.376181	0.635703	0.301704	0.0900589	0.06564	0.462352	0.602805	0.123301	0.240696	0.354808	0.882436	0.329621	0.47838	0.690928
hsa-miR-6742-3p	0.325997	0.148763	0.592645	0.199783	0.340831	0.626727	0.490269	0.180118	0.1641	0.513127	0.37713	0.591844	0.175481	0.3899	0.740792	0.355831	0.404264	0.690267
hsa-miR-5586-3p	0.325997	0.245225	1.47838	0.14393	0.525829	0.714881	0.791973	0.180118	0.26256	0.633793	0.309661	0.591844	0.199465	0.728532	0.675164	0.495089	0.531486	0.445784
hsa-miR-5688	0.325997	0	0.321329	0.0356102	0.340794	0.247622	0.188565	0.0900589	0.29538	0.31151	0.32417	0.295922	0.0950161	0.821401	0.222892	0.306498	0.374977	0.366864
hsa-miR-4795-3p	0.325997	0.110073	0.14597	0.110013	0.178756	0.197814	0.414843	0.270177	0.09846	0.234106	0.342002	0.172621	0.15629	0.359146	0.217665	0.230308	0.213519	0.347802
hsa-miR-1343-3p	0.325997	0.233233	0.445301	0.230572	0.612874	0.422929	0.980538	0.540353	0.26256	0.433122	0.388035	0.863106	0.313757	0.399644	0.63416	0.784574	0.347526	0.260361
hsa-miR-3167	0.325997	0	0.180228	0.118701	0.314647	0.225802	0.414843	0.0900589	0.29538	0.475256	0.301721	0.172621	0.00829042	1.53315	0.364474	0.437468	0.964766	0.162394
hsa-miR-1972	0.325997	0.199445	0.455039	0.588395	0.889266	0.739025	0.37713	0.360236	2.36304	0.886565	1.03443	0.690485	0.476615	0.168497	0.852144	1.24924	0.589301	0.0686962
hsa-miR-636	0.325997	0.216339	0.231215	0.290168	0.303176	0.445877	1.05596	0.360236	0.26256	0.472032	0.278759	0.295922	0.408586	0.599466	0.46229	0.480576	0.372113	0.0393687
hsa-miR-4641	0.325997	0.0653875	0.0455439	0.456964	0.151578	0.261114	0.263991	0.630412	0.1641	0.434655	0.403183	0.246602	0.221829	0.504426	0.345833	0.394602	0.360351	0.00400741
hsa-miR-585-5p	0.325997	0.765612	2.44895	1.33659	0.123763	0.352169	0.113139	0	0.13128	0.403102	0.197419	0.369903	0.230751	0.135004	0.298785	0.357221	0.191017	-0.0116577
hsa-miR-6820-5p	0.325997	0.170559	0.100426	0.121965	0.108712	0.187662	0.263991	0	0.13128	0.083537	0.0674696	0.197281	0.131641	0.171733	0.122122	0.284346	0.159027	-0.115853
hsa-miR-23c	0.325997	0.990136	2.09806	3.04592	1.26479	1.07233	1.58395	1.26082	3.15072	0.982297	1.94347	1.06039	0.949665	4.2631	1.26172	2.7244	3.1261	-0.167271
hsa-miR-551a	0.325997	0.574921	0.524129	0.842693	0.661345	0.636608	2.26278	0.450294	1.641	0.875593	0.562048	0.887766	0.368106	1.02503	0.590266	1.48273	0.884083	-0.176584
hsa-miR-302c-3p	0.325997	0.258837	0.911052	0.166236	0.850429	0.887163	3.7713	2.34153	2.16612	0.368848	0.363579	0.419223	0.0170585	0.954844	0.424247	1.19308	1.17536	-0.197614
hsa-miR-579-3p	0.325997	1.89913	0.846432	1.69905	0.974698	0.891534	1.1691	0.720471	1.90356	1.75194	1.14473	0.937087	1.20694	4.68965	0.819578	1.71924	3.57926	-0.20625
hsa-miR-18a-3p	0.325997	1.16945	0.289019	1.18206	0.702918	0.308501	0.565695	0.270177	0.88614	0.987774	0.647312	0.616504	1.02547	2.49656	0.691477	1.37302	1.79113	-0.238849
hsa-miR-579-5p	0.325997	0.585249	0.380106	0.701659	0.388946	0.24125	0.226278	0.270177	1.01742	0.530028	0.323765	0.394563	0.268006	1.42517	0.376565	1.06044	1.11962	-0.272614
hsa-miR-6780a-5p	0.325997	0.422875	0.19054	0.561472	0.360175	0.25139	0.716547	0.270177	0.26256	0.234256	0.230788	0.271262	0.40705	0.311608	0.40604	0.290238	0.418072	-0.305467
hsa-miR-511-5p	0.325997	0.971053	0.0435963	7.78724	0.192533	0.0418943	0.113139	0.0900589	0.29538	0.103109	0.126291	0.246602	0.437414	0.236551	0.0928362	0.151196	0.0846423	-0.324291
hsa-miR-513c-3p	0.325997	0.22343	0.0710374	0.70136	0.273017	0.283598	0.678834	1.531	1.54254	0.706992	0.346602	0.246602	33.368	1.95118	0.301743	1.08667	1.30948	-0.351129
hsa-miR-150-3p	0.325997	0.640308	0.302252	0.601877	0.149948	0.393805	0.150852	0.180118	0.29538	0.248625	0.122703	0.147961	0.0375799	0.439608	0.117084	0.401835	0.0713167	-0.352609
hsa-miR-550b-2-5p	0.325997	0.372193	0.392366	0.289635	0.241285	0.134074	0.301704	0.0900589	0.36102	0.158955	0.0827257	0.197281	0.181639	0.279218	0.18611	0.199163	0.203241	-0.385145
hsa-miR-6891-5p	0.325997	0.396702	0.0151813	0.0356648	0.0147324	0.157009	0	0.0900589	0.39384	0.0466528	0.0867032	0.0493204	0.0352599	0.0540089	0.0248775	0.0847999	0.0839663	-0.405179
hsa-miR-561-5p	0.325997	2.7159	0.115607	1.4359	0.539625	0.277211	0.678834	0.180118	0.4923	0.789182	0.350206	0.443883	0.484308	0.797118	0.347469	0.510775	0.611987	-0.434108
hsa-miR-2277-5p	0.293397	0.171653	0.68528	0.108292	0.267825	0.351937	0.226278	0	0.29538	0.247278	0.410289	0.665825	0.124015	0.314843	0.463172	0.358598	0.312896	0.52087
hsa-miR-6798-3p	0.293397	0.149857	0.118529	0.0220191	0.216431	0.220064	0.339417	0.0900589	0.09846	0.230238	0.245351	0.147961	0.122395	0.313777	0.185228	0.101048	0.0744971	0.464791
hsa-miR-6770-5p	0.293397	0.134058	0.266447	0.206886	0.365085	0.412361	0.565695	0.540353	0.19692	0.281484	0.529847	0.468543	0.309339	0.414221	0.482818	0.217172	0.330113	0.447274
hsa-miR-6746-5p	0.293397	0.640308	0.244449	0.293187	0.462683	0.438145	0.641121	0	0.26256	0.419717	0.452182	0.320582	0.0170585	0.399644	0.590893	0.343485	0.248594	0.428199
hsa-miR-6760-3p	0.293397	0.0544896	0.0151813	0.0712204	0.291386	0.258875	0.301704	0.81053	0	0.0653824	0.884475	0.345243	0.229523	0.0793958	0.513743	0.21091	0.0834023	0.388124
hsa-miR-6760-5p	0.293397	0.0435917	0.0142075	0.0695812	0.20794	0.0712261	0	0.0900589	0	0.0139035	0.15815	0	0.0258266	0.090738	0.0359629	0.0597262	0.0342723	0.319061
hsa-miR-4726-5p	0.293397	0.0653875	0.524529	0.293023	0.479627	0.540295	0.339417	0.360236	0.52512	0.687392	0.414002	0.986407	0.618525	0.240319	0.620619	0.443194	0.387116	0.287328
hsa-miR-3176	0.293397	0.297527	1.42115	0.240803	0.162712	1.25923	1.01825	0.450294	0.29538	0.248851	0.368942	0.271262	0.199875	0.580549	0.624211	0.705975	0.453632	0.255963
hsa-miR-552-3p	0.293397	0.176555	0.521607	0.150869	0.380099	0.446316	0.226278	0.180118	0.26256	6.68226	0.147798	0.517864	0.0516532	0.658271	0.739345	0.217975	0.229046	0.239392
hsa-miR-3681-5p	0.293397	0.126967	0.0455439	0.157657	0.18989	0.158317	0.075426	0	0.03282	0.151178	0.0443285	0.394563	0	0.0885687	0.126908	0.0883324	0.0304227	0.177994
hsa-miR-548aq-5p	0.293397	0.46918	0.445701	0.364189	0.38501	0.372486	0.188565	0.450294	0.36102	0.362344	0.328435	0.172621	0.245302	0.506558	0.730205	0.580871	0.387866	0.166524
hsa-miR-4717-3p	0.293397	0.250652	0.131763	0.162793	0.144062	0.136717	0.263991	0.0900589	0	0.183701	0.13469	0.197281	0.0345947	0.247893	0.2091	0.205234	0.32078	0.146524
hsa-miR-6867-5p	0.293397	0.033788	0.0445701	0.0237401	0.042229	0.0458694	0.301704	0	0	0.0571471	0.0967909	0.0246602	0.0352599	0.0739911	0.0765232	0.192123	0.0807015	0.143887
hsa-miR-6755-3p	0.293397	0.0555838	0.0455439	0.0779272	0.078254	0.0908586	0.037713	0.0900589	0.13128	0.0911972	0.0896688	0	0.0687118	0.131768	0.142402	0.0567926	0.0768859	0.0694569
hsa-miR-4790-5p	0.293397	0.0108979	0	0.0219918	0.314009	0.137156	0.75426	0	0.9846	0.174502	0.311116	0.246602	0	0.257066	0.415869	0.145113	0.133898	0.068396
hsa-miR-548t-5p	0.293397	0.186359	0.191514	0.133754	0.0654898	0.0820395	0.113139	0	0.06564	0.0523209	0.0696723	0.147961	0.0483779	0.170667	0.20683	0.0947861	0.12626	0.0567057
hsa-miR-4640-3p	0.293397	0.131869	0.231215	0.289977	0.554582	0.33009	0.75426	0.450294	0.95178	0.795002	0.874068	0.739805	0.288681	3.46381	0.883692	1.73916	2.59561	0.0464656
hsa-miR-4667-5p	0.293397	0.327507	0.274811	0.374693	0.233769	0.284905	0.339417	0.180118	0.03282	0.105333	0.201272	0.246602	0.0975236	0.228977	0.162871	0.283772	0.194275	0.00141092
hsa-miR-4798-5p	0.293397	0.0217958	0.1014	0.169391	0.2151	0.0937084	0.188565	0.450294	0.36102	0.116286	0.223401	0.0986407	0.0258266	0.467127	0.146999	0.423375	0.485129	-0.121544
hsa-miR-548c-3p	0.293397	0.705696	0.216034	0.610032	0.480302	0.458671	0.678834	0.360236	1.44408	0.833453	0.563255	0.567184	0.293714	1.58986	0.4757	0.934367	1.32289	-0.214976
hsa-miR-12114	0.293397	0.0724778	0.0759065	0.15946	0.126725	0.111592	0.263991	0	0.26256	0.0523209	0.0293214	0.0493204	0.0950161	0.31648	0.066068	0.0601213	0.05616	-0.216746
hsa-miR-3130-5p	0.293397	0.507038	0.52112	0.999381	0.171381	0.225601	0.301704	0.180118	0.34461	0.386031	0.432045	0.554854	0.39406	0.682097	0.305051	0.502441	0.592407	-0.290038
hsa-miR-1269a	0.293397	0.283915	0.028415	0.460391	0.189253	0.243904	1.47081	0.720471	0.3282	0.203622	0.22063	0.246602	0.661187	0.329458	0.538621	0.361328	0.136298	-0.291186
hsa-miR-517a-3p	0.293397	12.7168	0.119503	0.958047	2.19046	0.389426	1.99879	1.531	0.36102	1.86265	0.906441	0.468543	0.25511	1.05312	0.585286	0.964506	0.637396	-0.2992
hsa-miR-517b-3p	0.293397	12.7168	0.119503	0.958047	2.19046	0.389426	1.99879	1.531	0.36102	1.86265	0.906441	0.468543	0.25511	1.05312	0.585286	0.964506	0.637396	-0.2992
hsa-miR-3174	0.293397	0.167846	0.0435963	0.383831	0.169591	0.0701254	0.150852	0.450294	0.22974	0.164472	0.15959	0.197281	0.154857	0.722594	0.137174	0.294523	0.230677	-0.349346
hsa-miR-4422	0.293397	1.51114	0.354613	0.534891	0.337233	0.420106	0.716547	0.630412	0.22974	0.37292	0.294085	0.443883	0.338816	1.43815	0.340606	0.826432	0.586462	-0.377569
hsa-miR-4775	0.293397	0.30733	0.0293888	0.61051	0.087101	0.106295	0.226278	0.0900589	0.42666	0.12372	0.179766	0.147961	0.0942482	0.359146	0.136544	0.196038	0.180252	-0.467469
hsa-miR-653-5p	0.293397	1.19672	0.159204	5.80395	0.642752	0.833872	8.18372	8.1053	0.62358	0.54827	0.522726	0.493204	4.79487	2.6346	0.645879	1.03902	0.215004	-0.477381
hsa-miR-3140-3p	0.293397	0.304617	0.028415	0.237142	0.0294648	0.0471907	0.037713	0.180118	0.13128	0.124063	0.0906107	0.0986407	0.0966366	0.1712	0.01965	0.0601213	0.0930888	-0.563636
hsa-miR-7112-3p	0.260798	0.0217958	0.263525	0.0457319	0.397812	0.316647	0.641121	0.180118	0.13128	0.376125	0.379777	0.345243	0.185392	0.125831	0.552416	0.339379	0.314079	0.64984
hsa-miR-6799-3p	0.260798	0.148763	0.15823	0.20511	0.270468	0.2441	0.226278	0.180118	0.09846	0.0879043	0.413963	0.295922	0.162772	0.120959	0.272461	0.246161	0.270342	0.586601
hsa-miR-6848-5p	0.260798	0	0.262551	0.0696085	0.214781	0.12216	0.075426	0.180118	0.09846	0.106634	0.0945882	0.0246602	0.0170585	0.153387	0.111226	0.0757832	0.118317	0.361928
hsa-miR-6505-3p	0.260798	0.10027	0.187619	0.0695812	0.336239	0.478253	0.452556	0.540353	0.06564	0.284086	0.171383	0.345243	0.0696671	0.222506	0.474819	0.451612	0.255627	0.337825
hsa-miR-4474-3p	0.260798	0.309519	0.261578	0.170744	0.295004	0.264612	0.339417	0.0900589	0.19692	0.440329	0.200011	0.246602	0.288528	0.411519	0.402703	0.299038	0.363712	0.295071
hsa-miR-6894-3p	0.260798	0.143861	0.329119	0.230203	0.195776	0.515562	0.490269	0.630412	0.13128	0.344039	0.354877	0.616504	0.388013	0.286221	0.640834	0.282611	0.286412	0.229095
hsa-miR-4501	0.260798	0.0871833	0	0.0237674	0.0952732	0.086663	0.150852	0.0900589	0.09846	0.0815448	0.087894	0.172621	0.0643619	0.119893	0.173767	0.0695209	0.0535878	0.121432
hsa-miR-1909-5p	0.260798	0.154759	0.360056	0.0219918	0.156827	0.295473	0.301704	0.360236	0.3282	0.376816	0.121193	0.419223	0.0235066	0.176604	0.236874	0.489185	0.137344	0.0815837
hsa-miR-1276	0.260798	0.0931794	0.106269	0.099919	0.205616	0.0972558	0.867399	0.270177	0.03282	0.399338	0.158897	0.147961	0.153305	0.315376	0.19027	0.338588	0.272638	0.0598407
hsa-miR-3124-3p	0.260798	0.276825	0.485976	0.222308	0.529429	0.375727	0.980538	0.180118	1.08306	0.325529	0.380649	0.419223	0.1879	1.26261	0.488676	1.0593	0.903912	-0.0346413
hsa-miR-4665-5p	0.260798	0.136771	0.120477	0.0660299	0.0546747	0.0897579	0.226278	0.270177	0	0.111117	0.0472941	0.0986407	0.0765245	0.134471	0.236498	0.0475844	0.0917879	-0.040193
hsa-miR-219b-3p	0.260798	0.114975	0.0435963	0.103388	0.224922	0.081819	0.188565	0	1.05024	0.164815	0.37246	0.419223	0.00829042	0.922911	0.35364	0.357986	0.804409	-0.0521167
hsa-miR-4748	0.260798	0.0386898	0.0910878	0.101585	0.0386303	0.0584318	0.226278	0.0900589	0.22974	0.153403	0.170192	0.123301	0.0253489	0.429332	0.0522759	0.340335	0.264776	-0.0651278
hsa-miR-3192-5p	0.260798	0.136771	0.090114	0.253998	0.153547	0.236381	0.226278	0.270177	0.26256	0.357594	0.126112	0.172621	0.104449	0.683163	0.282913	0.360141	0.327966	-0.0667628
hsa-miR-373-3p	0.260798	0.298096	0.103348	0.256251	1.1981	0.318457	3.50731	6.30412	0.68922	0.112761	0.259137	0.123301	0.0761152	1.01319	1.34056	0.630036	0.183148	-0.200638
hsa-miR-135a-3p	0.260798	0.0822815	0	0.0593503	0.11949	0.260014	3.43188	7.74506	0.03282	0.0836532	0.137905	0.123301	0.0453927	0.432605	0.190456	0.376477	0.0378568	-0.26773
hsa-miR-6515-3p	0.260798	0.0833757	0.115607	0.220614	0.179075	0.150171	0.339417	0.270177	0.55794	0.306347	0.185946	0.197281	0.487737	0.615109	0.356099	0.333919	0.324316	-0.309993
hsa-miR-516b-5p	0.260798	18.1628	0.119503	0.648114	2.28093	0.29321	1.54623	1.80118	0.42666	1.18784	0.88692	0.295922	0.0895658	0.853525	0.179592	0.560287	0.320355	-0.320354
hsa-miR-6761-5p	0.260798	0.297527	0.105295	0.36184	0.134897	0.253126	0.150852	0.180118	0.29538	0.295155	0.138473	0.419223	0.186279	0.217102	0.192157	0.389909	0.116298	-0.367572
hsa-miR-5579-5p	0.260798	0.189642	0.0293888	0.301137	0.078254	0.0471907	0.188565	0.0900589	0.6564	0.203499	0.155683	0.246602	0.128655	0.0718218	0.0706654	0.0975282	0.102548	-0.434412
hsa-miR-548e-3p	0.260798	0.451761	0.228293	0.466347	0.332959	0.143774	0.075426	0.450294	0.22974	0.201467	0.19408	0.197281	0.252671	0.447145	0.261186	0.4328	0.406218	-0.434989
hsa-miR-10399-5p	0.260798	0.827761	0.0435963	1.87015	0.214425	0.233972	0.414843	0.720471	0.42666	0.177917	0.147051	0.246602	0.447513	0.348337	0.538052	0.277892	0.21448	-0.519647
hsa-miR-4455	0.228198	0.0108979	0.0607252	0.0118974	0.449638	0.197595	0.150852	0.0900589	0	0.26409	0.271155	0.147961	0.071697	0.0626489	0.23209	0.0125369	0.157618	0.777012
hsa-miR-6718-5p	0.228198	0.0326938	0.0142075	0.0576293	0.144737	0.137376	0	0	0	0.0354671	0.467811	0.0986407	0.0117533	0.0172799	0.145928	0	0.086627	0.687982
hsa-miR-6786-3p	0.228198	0.0435917	0.118529	0.0440381	0.280908	0.258228	0.226278	0	0.09846	0.219627	0.213757	0.369903	0.183004	0.370489	0.283102	0.22717	0.138899	0.545333
hsa-miR-6808-3p	0.228198	0.158567	0.207669	0.0576566	0.280271	0.247195	0.339417	0.360236	0.1641	0.36433	0.305185	0.517864	0.100031	0.263537	0.594233	0.185657	0.167746	0.497853
hsa-miR-6885-3p	0.228198	0.0871833	0.100426	0.121883	0.241603	0.192285	0.226278	0	0.13128	0.136892	0.255937	0.271262	0.233889	0.182542	0.194047	0.141605	0.12444	0.479333
hsa-miR-6802-5p	0.228198	0.0762854	0.0739588	0.0779545	0.0995466	0.0507134	0.150852	0.0900589	0.03282	0.180408	0.129078	0.0739805	0.0546385	0.15392	0.207213	0.107119	0.0624661	0.416905
hsa-miR-4738-3p	0.228198	0.137865	1.10858	0.230544	0.378768	0.390295	0.037713	0	0.19692	0.463502	0.227558	0.394563	0.0638842	0.534647	0.387461	0.50644	0.450502	0.407685
hsa-miR-6849-3p	0.228198	0.0326938	0.24737	0.128932	0.246214	0.25797	0.527982	0.180118	0.13128	0.331923	0.313	0.591844	0.14829	0.514132	0.319885	0.405787	0.311008	0.361232
hsa-miR-4451	0.228198	0	0.090114	0	0.0455091	0.0463105	0.075426	0	0	0.0354671	0.024402	0.0986407	0	0.0113423	0.0202802	0.0348562	0.0392124	0.222506
hsa-miR-4797-3p	0.228198	0.033788	0.0293888	0.118783	0.168598	0.127688	0.37713	0	0.1641	0.291828	0.371254	0.0493204	0.0117533	0.942931	0.28751	0.407942	0.732277	0.212612
hsa-miR-4440	0.228198	0.216339	0.338458	0.0523568	0.262896	0.225568	0.490269	0.450294	0.19692	0.220545	0.378835	0.419223	0.291922	0.225209	0.330967	0.386401	0.231836	0.199868
hsa-miR-5582-3p	0.228198	0.170559	0.783185	0.472645	0.322144	0.479407	0.414843	0.0900589	0.52512	0.50628	0.406576	0.419223	0.34883	1.06659	0.522938	0.576905	0.778777	0.189909
hsa-miR-6847-5p	0.228198	0.0108979	0.105295	0.0576293	0.258979	0.212602	0.075426	0.270177	0.1641	0.145284	0.0967909	0.0246602	0.0986665	0.266772	0.127539	0.193666	0.0901334	0.173093
hsa-miR-1910-3p	0.228198	0.321511	0.135658	0.178188	0.163705	0.190523	0.226278	0.180118	0.1641	0.420072	0.238657	0.246602	0.0087681	0.143111	0.130245	0.0847999	0.149137	0.169578
hsa-miR-3691-5p	0.228198	0.238135	0.103348	0.164678	0.207265	0.253603	0.188565	0.450294	0.1641	0.173433	0.375122	0.123301	0.225002	0.516302	0.458567	0.310772	0.213417	0.166853
hsa-miR-548at-5p	0.228198	0.349303	0.466325	0.689502	0.276672	0.391447	0.490269	0.0900589	0.09846	0.27099	0.339037	0.221942	0.3236	0.644835	0.535972	0.441829	0.423587	0.134417
hsa-miR-7113-5p	0.228198	0.170559	0.265473	0.20522	0.191521	0.234387	0.263991	0.360236	0.19692	0.392259	0.291315	0.197281	0.313757	0.422328	0.260932	0.305313	0.157944	0.0980834
hsa-miR-519b-3p	0.228198	0.195638	0.0293888	0.152808	0.354289	0.105402	0.37713	0.360236	0.19692	0.231539	0.29579	0.0986407	0.0852926	0.174968	0.0961732	0.0849913	0.147594	0.0868502
hsa-miR-5196-3p	0.228198	0	0.0587775	0.0475076	0.470161	0.17993	0.150852	0.450294	0.85332	0.661362	0.554748	0.221942	0	2.1591	0.664957	0.962336	2.07645	0.0749004
hsa-miR-6836-3p	0.228198	0.016894	0.187619	0.113647	0.0749739	0.0571106	0	0.180118	0	0.00766024	0.0505087	0.0739805	0.0654364	0.0680535	0.116894	0.0597262	0.0800011	0.0385361
hsa-miR-2276-5p	0.228198	0.0435917	0.0720112	0.10164	0.292361	0.19911	0.301704	0.360236	0.72204	0.47755	0.414391	0.394563	0.044915	1.79509	0.323473	0.747524	0.744458	0.0114964
hsa-miR-4781-3p	0.228198	0.220147	0.207669	0.149257	0.126368	0.156556	0.075426	0.180118	0.09846	0.149994	0.159271	0.295922	0.110897	0.225742	0.126908	0.119656	0.166064	-0.0294498
hsa-miR-6509-5p	0.228198	0.3079	0.17828	0.313457	0.160425	0.115115	0.113139	0.180118	0.29538	0.233537	0.15341	0.123301	0.057146	0.40935	0.434761	0.157458	0.379475	-0.0655695
hsa-miR-548ar-3p	0.228198	0.520431	0.187619	0.342306	0.363736	0.345758	0.301704	0.180118	0.62358	0.476325	0.381715	0.221942	0.272595	1.19079	0.399552	0.740051	0.865545	-0.0876556
hsa-miR-105-3p	0.228198	0.0326938	0.0891401	0.103334	0.310373	0.248527	1.20682	1.26082	0.1641	0.182743	0.150355	0.419223	0.0895145	0.432605	0.484991	0.565132	0.182434	-0.0982797
hsa-miR-616-5p	0.228198	0.419592	0.191514	0.510167	0.373857	0.221631	0.226278	0.180118	0.19692	0.401296	0.247733	0.369903	0.261917	0.786309	0.278946	0.722438	0.698959	-0.113286
hsa-miR-6823-3p	0.228198	0.0495878	0.0568299	0.0321407	0.0327449	0.0407935	0.414843	0.360236	0.09846	0.0619733	0.123839	0.0739805	0.060899	0.157688	0.149079	0.0661922	0.0962692	-0.128915
hsa-miR-4727-3p	0.228198	0.050682	0	0.0797029	0.0455091	0	0.150852	0	0.03282	0.0418266	0.0403509	0.0986407	0.106957	0.0858663	0.00982498	0.0252652	0.0210248	-0.209566
hsa-miR-4444	0.228198	0.0762854	0.0445701	0.0506084	0.0363436	0.0641807	0.037713	0.0900589	0.09846	0.0292239	0.0603475	0.147961	0.0566683	0.0399644	0.0445275	0.0597262	0.0505064	-0.216002
hsa-miR-1251-3p	0.228198	0	0.072985	0.0457319	0.169272	0.163613	2.71534	1.71112	0.59076	0.192546	0.104855	0.246602	1.33181	1.46471	0.55846	0.724835	0.0647897	-0.301154
hsa-miR-4689	0.228198	0.126967	0.161151	0.138685	0.0893877	0.121512	0.113139	0.180118	0	0.0895538	0.113308	0.0986407	0.527091	0.0599466	0.069405	0.122602	0.124915	-0.31253
hsa-miR-875-5p	0.228198	0.310613	0.0142075	0.116638	0.294722	0.153707	0.226278	0	3.9384	0.253363	0.102722	0.0986407	0.11941	0.0599466	0.00522759	0.0597262	0.110733	-0.317657
hsa-miR-548an	0.228198	0.30733	0.13371	0.455475	0.150266	0.174879	0.150852	0.180118	0.09846	0.236249	0.234875	0.394563	0.234435	0.312141	0.072556	0.264973	0.203196	-0.32479
hsa-miR-520d-5p	0.228198	10.6103	0.0587775	0.308362	1.08463	0.246105	1.35767	0.630412	0.39384	1.02048	0.2835	0.591844	0.0779575	0.382897	0.202171	0.524474	0.297397	-0.327652
hsa-miR-508-5p	0.228198	0.589626	0.0151813	0.450681	0.118515	0.570951	2.07422	1.17077	0.26256	1.2267	0.352549	0.0246602	32.1375	0.670146	0.222892	0.110065	0.505453	-0.331634
hsa-miR-5579-3p	0.228198	0.0991755	0	0.199415	0.120483	0.0571106	0.075426	0.180118	0.13128	0.0278069	0.121123	0.0493204	0.0760468	0.0853334	0.0307353	0.0597262	0.0967342	-0.345822
hsa-miR-143-5p	0.228198	16.7151	0.300305	2.09797	0.388346	0.853318	0.490269	0.450294	0.55794	0.593836	0.439805	0.641165	0.45072	0.607573	0.298155	0.712286	0.227688	-0.372995
hsa-miR-548av-3p	0.228198	0.478459	0.160178	0.298323	0.111955	0.203979	0.226278	0.0900589	0.4923	0.294656	0.128564	0.172621	0.254582	0.282986	0.177924	0.13533	0.379677	-0.549274
hsa-miR-6132	0.195598	0.0326938	0.344301	0	0.337907	0.283146	0.113139	0	0.03282	0.0355834	0.165272	0.172621	0	0.0966756	0.0706654	0.0348562	0.25058	0.594563
hsa-miR-5004-5p	0.195598	0	0.028415	0.0237674	0.235718	0.0789445	0.188565	0	0.03282	0.0876718	0.15348	0.147961	0.0980013	0.19495	0.199465	0.103982	0.0709126	0.576333
hsa-miR-3938	0.195598	0.0882776	0.3042	0.111734	0.102471	0.339582	0.150852	0	0.06564	0.0821199	0.225106	0.221942	0.161118	0.129066	0.231646	0.254591	0.114478	0.514064
hsa-miR-6802-3p	0.195598	0.197257	0.130789	0.196846	0.163031	0.195601	0.113139	0	0.03282	0.259688	0.291883	0.197281	0.160452	0.279218	0.186299	0.144921	0.146548	0.511126
hsa-miR-4646-3p	0.195598	0.137865	0.408521	0.215232	0.408926	0.40177	0.565695	0.270177	0.19692	0.351234	0.395617	0.320582	0.371859	0.569207	0.417377	0.287483	0.391584	0.488602
hsa-miR-6758-5p	0.195598	0.0108979	0.0151813	0.0594049	0.164024	0.29748	0.113139	0.0900589	0	0.0744597	0.125863	0.0986407	0.10242	0.214399	0.151786	0.113394	0.158552	0.452603
hsa-miR-6819-3p	0.195598	0.250652	0.0303626	0.0338891	0.233806	0.0888644	0	0.0900589	0	0.0694071	0.267676	0.0739805	0.0345947	0.0972086	0.142591	0.158428	0.126668	0.420562
hsa-miR-6726-3p	0.195598	0	0.64111	0.0559355	0.19973	0.260443	0.678834	0.180118	0.09846	0.242608	0.268174	0.246602	0.135291	0.45902	0.398113	0.141784	0.228326	0.414498
hsa-miR-6833-3p	0.195598	0.160755	0.216034	0.280784	0.236055	0.293284	0.075426	0	0.22974	0.363953	0.387841	0.493204	0.27541	0.237617	0.28625	0.289855	0.360461	0.40123
hsa-miR-519c-3p	0.195598	0.0277919	0.0151813	0.0558809	0.226552	0.336975	0.452556	0.0900589	0	0.0816611	0.243398	0.419223	0.0170585	0.120426	0.0549827	0.116519	0.17008	0.357629
hsa-miR-1306-3p	0.195598	0.215245	0.36882	0.231951	0.318264	0.215906	0.37713	0.180118	0.06564	0.143019	0.343777	0.394563	0.135769	0.331057	0.303823	0.220334	0.60074	0.356381
hsa-miR-6885-5p	0.195598	0.0446859	0.318407	0.0356375	0.184005	0.155442	0.37713	0.0900589	0.09846	0.121722	0.106186	0.0739805	0.0433628	0.167964	0.147819	0.0945823	0.233005	0.33711
hsa-miR-328-5p	0.195598	0.0435917	1.03268	0.0796756	0.253393	0.939698	0.263991	0.540353	0.45948	0.178643	0.366031	0.345243	0.164768	0.241423	0.340854	0.363662	0.23294	0.297931
hsa-miR-6749-3p	0.195598	0.203253	1.01944	0.258847	0.146668	0.54092	0.113139	0.270177	0.06564	0.160831	0.177812	0.221942	0.059466	0.159857	0.368631	0.291986	0.301889	0.27789
hsa-miR-6764-5p	0.195598	0.126967	0.159204	0.0915184	0.156827	0.26197	0.37713	0.270177	0.1641	0.276275	0.171632	0.221942	0.248133	0.191715	0.380977	0.365231	0.205501	0.181231
hsa-miR-3934-5p	0.195598	0.413596	0.174385	0.255637	0.295341	0.268171	0.339417	0.0900589	0.19692	0.476766	0.195022	0.221942	0.0903761	0.0226845	0.18737	0.19489	0.11462	0.144829
hsa-miR-6765-3p	0.195598	0.166751	0.242501	0.11698	0.589989	1.12603	1.13139	0.990648	0.09846	0.615666	0.369619	0.690485	0.867716	0.598933	0.775746	1.09786	0.135319	0.136339
hsa-miR-4668-3p	0.195598	0.0713836	0.162125	0.3524	0.222635	0.248955	0.188565	0.270177	0.3282	0.305156	0.270181	0.419223	0.173161	0.139875	0.253438	0.299242	0.155283	0.0911002
hsa-miR-4497	0.195598	0.63812	1.01457	1.26149	0.860963	0.971528	4.6387	0.270177	0.42666	1.6138	0.720122	0.172621	0.230188	0.563307	0.360704	1.01833	0.50095	0.0702783
hsa-miR-6845-5p	0.195598	0.0762854	0.0862187	0.0541325	0.109668	0.0482914	0.226278	0	0.1641	0.114753	0.0546652	0.0739805	0.0410428	0.277581	0.146999	0.107706	0.164392	0.0512313
hsa-miR-6880-5p	0.195598	0.0882776	0.119503	0.0659753	0.0906996	0.0341758	0.150852	0.0900589	0.06564	0.0507876	0.121886	0.0986407	0.0629289	0.0766935	0.0255077	0.0281987	0.0314351	0.0310013
hsa-miR-4504	0.195598	0.105172	0.0587775	0.139026	0.0183311	0.0666027	0.075426	0	0	0.104874	0.0805229	0	0.0897109	0.172266	0.126089	0.0853865	0.277541	0.00983213
hsa-miR-1587	0.195598	0.0495878	0.0597514	0	0	0.0396928	0.037713	0	0	0.0650398	0.0130534	0	0.0433628	0.0313244	0.00982498	0.040927	0.0210248	0.00285541
hsa-miR-1226-5p	0.195598	0.147669	0.157256	0.211681	0.271743	0.27584	0.414843	0.540353	0.4923	0.342157	0.276308	0.394563	0.147044	0.752282	0.521674	0.585324	0.3268	-0.0127198
hsa-miR-4508	0.195598	1.23698	0.346822	3.21034	1.81855	0.364731	5.2044	0.180118	0.3282	1.35124	0.934518	0.0986407	1.09717	1.49383	1.30878	1.00244	0.750474	-0.0459253
hsa-miR-6788-5p	0.195598	0	0	0.137359	0.196094	0.0352766	0.075426	0.0900589	0.52512	0.135475	0.189176	0.0739805	0.044915	0.832211	0.24613	0.477018	0.680949	-0.0521163
hsa-miR-9899	0.195598	0.613611	0.280654	0.103388	0.214463	0.278728	0.942825	0.180118	0.3282	0.390151	0.252474	0.345243	0	0.509831	0.196754	0.790608	0.128809	-0.0644231
hsa-miR-367-3p	0.195598	0.554219	1.42682	0.14255	0.382779	0.691326	4.073	0.450294	1.67382	0.462879	0.177368	0.172621	0.0322747	0.855466	0.441631	0.982119	0.869605	-0.0979485
hsa-miR-6800-5p	0.195598	0	0.028415	0.0202434	0.0147324	0.120618	0.113139	0.180118	0.19692	0.0727	0.0709332	0.0493204	0.0235066	0.0513066	0.0907561	0.134923	0.106003	-0.120138
hsa-miR-25-5p	0.195598	0.361295	0.364925	0.544111	0.325462	0.531441	0.301704	0.720471	0.3282	0.381376	0.357399	0.394563	0.498535	0.624282	0.573574	0.5233	0.729841	-0.181152
hsa-miR-6733-3p	0.195598	0.0495878	0.0597514	0.0796483	0.0969037	0.0606333	0	0.270177	0.26256	0.142217	0.115955	0.345243	0.14829	0.31648	0.192787	0.180364	0.17856	-0.192857
hsa-miR-3663-3p	0.195598	0.0326938	0.0578037	0.142523	0.824337	0.371102	0.980538	10.0866	1.01742	0.92148	0.375604	0.172621	0.103972	1.35114	0.603486	0.730639	1.56768	-0.255803
hsa-miR-92a-1-5p	0.195598	0.176555	0.0445701	0.379624	0.106069	0.081587	0.150852	0	0.1641	0.0738846	0.0856913	0.147961	0.0663918	0.265173	0.177545	0.164702	0.236532	-0.258008
hsa-miR-518a-3p	0.195598	12.4064	0.028415	0.159406	1.20483	0.144226	0.603408	0.540353	0.06564	0.6881	0.352939	0.0493204	0.00829042	0.206292	0.0700352	0.302367	0.0694518	-0.309032
hsa-miR-514b-3p	0.195598	0.143861	0	0.0910952	0.0330635	0.0820395	0.263991	0.180118	0.13128	0.27103	0.0771135	0.0246602	14.6644	0.183608	0.0556129	0.0501352	0.0820571	-0.326124
hsa-miR-6884-5p	0.195598	0.0942737	0.0578037	0.218811	0.231482	0.079397	0.113139	0.270177	0.3282	0.134557	0.0837376	0.0986407	0.0458704	0.214399	0.100771	0.114172	0.167133	-0.328779
hsa-miR-513b-5p	0.195598	0.701888	0.0151813	0.30055	0.235755	0.152826	0.75426	0.720471	0	0.421401	0.202284	0.0493204	30.6461	0.278114	0.0503853	0.0947861	0.129988	-0.331194
hsa-miR-4326	0.195598	0.652825	0.184697	0.327103	0.221323	0.192726	0.301704	0.180118	0.29538	0.264863	0.242495	0.123301	1.07672	0.574079	0.596623	0.366225	0.466629	-0.364775
hsa-miR-3614-3p	0.195598	0.166751	0.0142075	0.765203	0.0533628	0.0714466	0.075426	0	0.1641	0.0591392	0.0475431	0.0739805	0.127188	0.0345597	0.0202802	0.0407356	0.0110186	-0.387002
hsa-miR-4716-3p	0.195598	0.117164	0.118529	0.142577	0.0635216	0.201105	0.301704	0.270177	0.13128	0.0711668	0.0312751	0.172621	0.12103	0.135004	0.105809	0.040927	0.233569	-0.387892
hsa-miR-548i	0.195598	0.514971	0.220272	0.356331	0.173185	0.239513	0.339417	0.0900589	0.319995	0.300946	0.0661113	0.289757	1.09362	0.17551	0.0771534	0.312075	0.218435	-0.559819
hsa-miR-3138	0.195598	0.241943	0.0445701	0.20522	0.0821713	0.0154368	0.113139	0.180118	0.19692	0.0249729	0.0623012	0.0739805	0.0322747	0.159857	0.0209104	0.145495	0.152307	-0.667106
hsa-miR-6842-3p	0.162998	0.116069	0.262551	0.143875	0.202017	0.368706	0.188565	0	0.03282	0.143634	0.389615	0.345243	0.0516532	0.0712888	0.332668	0.169588	0.0935918	0.770976
hsa-miR-6726-5p	0.162998	0	0.165047	0.0898246	0.036025	0.084682	0.075426	0	0.06564	0.106634	0.133927	0.0986407	0.00829042	0.0712888	0.127349	0.0601213	0.0974857	0.577391
hsa-miR-659-3p	0.162998	0.0882776	0.0749327	0.0660299	0.163387	0.113341	0.226278	0	0.03282	0.100158	0.158329	0.147961	0.0175362	0.0826311	0.0706654	0.0695209	0.0893044	0.515953
hsa-miR-6829-3p	0.162998	0.143861	0.142075	0.0356102	0.307131	0.289724	0.490269	0.360236	0.13128	0.347482	0.332677	0.320582	0.188787	0.387768	0.428211	0.313922	0.27341	0.458369
hsa-miR-6864-5p	0.162998	0.0108979	0.0151813	0.0338891	0.217068	0.0712261	0.339417	0	0.03282	0.1719	0.106116	0.197281	0.0288118	0.123661	0.167909	0.182723	0.166346	0.409093
hsa-miR-6762-3p	0.162998	0.0773797	0.293888	0.0303651	0.163387	0.182793	0.452556	0	0.06564	0.215486	0.24434	0.295922	0.127291	0.248959	0.173327	0.239504	0.387404	0.399759
hsa-miR-6871-5p	0.162998	0.0784739	0.147918	0.0220191	0.109031	0.100106	0.075426	0	0.03282	0.0355834	0.0839866	0.197281	0	0.0540089	0.0700352	0.110448	0.148053	0.364177
hsa-miR-4685-3p	0.162998	0.182551	0.246396	0.115313	0.216112	0.152593	0.414843	0.180118	0.03282	0.223036	0.24283	0.172621	0.0781451	0.257066	0.202612	0.377206	0.114229	0.350993
hsa-miR-3085-3p	0.162998	0.0108979	0.0426224	0.0338618	0.120483	0.112447	0.037713	0	0.09846	0.0388763	0.089474	0.172621	0	0.0799287	0.0470483	0.166271	0.0382609	0.320357
hsa-miR-6739-3p	0.162998	0.0833757	0.0587775	0.0778453	0.160744	0.0716672	0.150852	0.0900589	0.09846	0.226329	0.13764	0.221942	0.0551161	0.274346	0.164948	0.170378	0.156788	0.317878
hsa-miR-6767-5p	0.162998	0.050682	0.0720112	0.0118974	0.209214	0.191844	0.037713	0.270177	0.09846	0.0923878	0.178326	0.0493204	0.0253489	0.0966756	0.0549827	0.150801	0.0712558	0.316591
hsa-miR-7109-5p	0.162998	0.126967	0.250291	0	0.297609	0.169351	0.301704	0.270177	0.13128	0.138924	0.182552	0.172621	0.046348	0.240852	0.0896852	0.218166	0.116686	0.296517
hsa-miR-4520-2-3p	0.162998	0.0108979	0.548648	0.0237401	0.118833	0.34884	0.075426	0.0900589	0.03282	0.207483	0.124159	0.197281	0.312393	0.119893	0.09888	0.0789205	0.0740487	0.288676
hsa-miR-6881-3p	0.162998	0.0217958	0.0739588	0.0118974	0.269456	0.101427	0.188565	0.0900589	0.19692	0.175768	0.260608	0.172621	0.0707416	0.650735	0.250476	0.319023	0.367054	0.288279
hsa-miR-6834-5p	0.162998	0.0435917	0.160178	0.0356921	0.194501	0.141352	0	0.270177	0	0.126897	0.102652	0.0739805	0.0117533	0.14528	0.00982498	0.157267	0.0637096	0.237719
hsa-miR-10524-5p	0.162998	0.0882776	0.0587775	0.177737	0.148636	0.171356	0	0.180118	0.19692	0.197105	0.166642	0.197281	0.11407	0.176604	0.299853	0.254029	0.104991	0.20477
hsa-miR-548as-5p	0.162998	0.176555	0.282602	0.176016	0.346079	0.25736	0.75426	0.270177	0.3282	0.285352	0.266469	0.246602	0.113217	0.239786	0.292738	0.318245	0.226842	0.179828
hsa-miR-663b	0.162998	0.605951	0.577063	0.609348	0.876314	0.286005	1.92336	0.180118	0.4923	0.992365	0.471026	0.246602	0.488471	0.532478	1.00306	0.811752	0.441312	0.167348
hsa-miR-6762-5p	0.162998	0.0108979	0.0445701	0.0338891	0.100502	0.0703459	0.188565	0	0.03282	0.0418266	0.0423747	0.0986407	0.0458704	0.18848	0.0457879	0.167444	0.0534723	0.127937
hsa-miR-4730	0.162998	0.0555838	0.0587775	0.0695539	0.169272	0.115995	0.301704	0.0900589	0.1641	0.172133	0.0969699	0.246602	0.0288118	0.490915	0.191527	0.221674	0.202942	0.116002
hsa-miR-4733-3p	0.162998	0.0544896	0.0142075	0.0642269	0.087101	0.0897579	0.037713	0.0900589	0.13128	0.0775262	0.115262	0.0493204	0.106479	0.180373	0.131947	0.129056	0.0836777	0.0567929
hsa-miR-4743-3p	0.162998	0.0108979	0.0881663	0.101695	0.0965851	0.110919	0.113139	0.180118	0.22974	0.166731	0.112989	0.123301	0.0751599	0.251128	0.184853	0.19526	0.113261	0.0328905
hsa-miR-4729	0.162998	0.016894	0.0142075	0.0593776	0.0658084	0.0306531	0.075426	0.0900589	0.09846	0.0466528	0.0302632	0	0.0117533	0.117191	0.150777	0.0887152	0.101971	0.0217488
hsa-miR-4644	0.162998	0.117164	0	0.159406	0.232157	0.0524871	0.263991	0	0.09846	0.120537	0.0859403	0.0493204	0.0682341	0.308906	0.0621009	0.120051	0.0990178	0.0153483
hsa-miR-6756-3p	0.162998	1.22937	0.783359	0.271222	0.185298	0.343118	0.075426	0.180118	0.09846	0.268888	0.336336	0.197281	0.034117	0.725296	0.584718	0.268097	0.462783	0.00819807
hsa-miR-6793-3p	0.162998	0.364008	0.204748	0.369311	0.231801	0.222486	0.188565	0.180118	0.26256	0.222345	0.327509	0.123301	0.124681	0.618915	0.239205	0.236366	0.444016	-0.0289374
hsa-miR-4654	0.162998	0.0435917	0.131763	0.0422624	0.135253	0.0882047	0.150852	0.0900589	0.19692	0.0523209	0.0344897	0	0.0087681	0.123128	0.0554234	0.0661922	0.103758	-0.0330933
hsa-miR-2276-3p	0.162998	0.0882776	0.0426224	0.105164	0.251087	0.0979041	0.075426	0.540353	0.55794	0.428987	0.410289	0.443883	0.141262	1.97222	0.385574	0.871249	1.10531	-0.0362532
hsa-miR-5090	0.162998	0.276825	0.407548	0.338605	0.224265	0.277395	0.678834	0.0900589	0.09846	0.352994	0.166533	0.147961	0.355977	0.797651	0.225788	0.417508	0.288801	-0.0381366
hsa-miR-3145-3p	0.162998	0.183645	0.0435963	0.106517	0.100184	0.0820395	0.301704	0	0.09846	0.10204	0.0655158	0.0493204	0.0380576	0.183075	0.135914	0.100474	0.0978455	-0.040221
hsa-miR-4529-3p	0.162998	0.117164	0.0862187	0.10164	0.0147324	0.0615268	0.037713	0	0.03282	0.10204	0.0906107	0.0986407	0.113337	0.0945063	0.0706654	0.047393	0.0632134	-0.0467569
hsa-miR-6779-5p	0.162998	0.0615799	0	0.0726275	0.108075	0.0771708	0.037713	0	0.13128	0.0632741	0.0130534	0	0.00829042	0.0599466	0.0301051	0.0971331	0.0210248	-0.0732437
hsa-miR-3139	0.162998	0.105172	0.028415	0.161018	0.329023	0.206608	0.188565	0.180118	1.4769	0.412093	0.473781	0.517864	0.0765245	2.70559	0.317236	0.856748	1.19996	-0.0864288
hsa-miR-4796-3p	0.162998	0.546559	0.223824	0.426517	0.315284	0.236187	0.301704	0	0.26256	0.237399	0.147479	0.197281	0.232627	0.736068	0.120421	0.406719	0.86243	-0.228069
hsa-miR-6840-5p	0.162998	0.125873	0	0.0101217	0.0366622	0.0229347	0	0	0	0	0.0211874	0	0.0852926	0.0259198	0.0104552	0.0127283	0.0174403	-0.231422
hsa-miR-210-5p	0.162998	0.804302	0.530546	0.613269	0.550721	0.434197	0.37713	0.630412	0.52512	0.513494	0.430161	0.394563	0.222204	0.41856	0.309681	0.395813	0.433273	-0.245056
hsa-miR-10396b-5p	0.162998	0.672433	1.0757	2.41247	1.63297	1.05311	0.905112	1.17077	9.25524	1.76607	1.92221	0.616504	1.44422	0.643769	1.63029	2.67697	2.4856	-0.252318
hsa-miR-10526-3p	0.162998	0.067576	0.0455439	0.0422624	0.0180125	0.0317539	0.075426	0	0.3282	0.0772937	0.0342407	0	0.0117533	0.116658	0.0809311	0.207976	0.160896	-0.252761
hsa-miR-10396a-5p	0.162998	0.605951	0.985585	2.2634	1.46465	1.039	0.527982	1.17077	9.15678	1.56066	1.74735	0.591844	1.15201	0.612444	1.31663	2.56907	2.42781	-0.263017
hsa-miR-517c-3p	0.162998	7.7332	0.0871925	0.364571	0.911383	0.204652	0.942825	0.81053	0.19692	0.853757	0.44481	0.172621	0.0516532	0.380727	0.236684	0.390304	0.151433	-0.311577
hsa-miR-892a	0.162998	0.0435917	0.0891401	0.0118974	0.0455091	0.0948224	0.263991	0.180118	0.3282	0.0368842	0.0312751	0.147961	0.0470133	0.0545419	0.0719258	0.0442557	0.0469897	-0.315052
hsa-miR-7976	0.162998	0.250127	0.280654	0.337034	0.138177	0.166929	0.188565	0.180118	0.29538	0.125706	0.152468	0.0739805	0.106292	0.42446	0.122311	0.173707	0.428291	-0.315586
hsa-miR-4999-3p	0.162998	0.404887	0.363951	0.409798	0.234125	0.278937	0.226278	0.450294	0.26256	0.279835	0.304936	0.221942	0.240031	0.417989	0.247959	0.267511	0.313886	-0.316005
hsa-miR-6750-5p	0.162998	0.159661	0.0607252	0.217062	0.0995466	0.0359496	0.301704	0.0900589	0.3282	0.17661	0.208838	0.0493204	0.128843	0.200355	0.0418207	0.111034	0.186762	-0.320646
hsa-miR-599	0.162998	0.215245	0.0426224	0.0338891	0.131973	0.0926209	0.075426	0	3.24918	0.199166	0.0867032	0.172621	0.112194	0.177137	0	0.040927	0.104173	-0.322986
hsa-miR-513a-5p	0.162998	1.10406	0	1.44791	0.389245	0.568541	2.30049	2.07135	0.13128	1.257	0.270251	0.221942	66.1029	0.804617	0.173957	0.179981	0.524729	-0.336257
hsa-miR-4732-5p	0.162998	0.971053	0.0871925	2.18596	0.155552	0.190768	0.414843	0.180118	0.09846	0.143175	0.265473	0	0.168811	0.539519	0.0777836	0.174089	0.104023	-0.367748
hsa-miR-3129-5p	0.162998	0.670814	0	0.250474	0.173189	0.0800453	0.113139	0	0.19692	0.0772937	0.0856913	0.0986407	0.100031	0.105316	0.0907561	0.0850037	0.105639	-0.40189
hsa-miR-580-3p	0.162998	0.186359	0.161151	0.216557	0.138496	0.144422	0.075426	0.270177	0.22974	0.17485	0.106116	0.197281	0.0814204	0.239786	0.146369	0.270648	0.237214	-0.402022
hsa-miR-6513-3p	0.162998	0.912756	0.090114	0.572782	0.23673	0.155908	0.339417	0.180118	0.68922	0.274167	0.26766	0.0986407	0.134626	0.852193	0.333739	0.566357	0.642371	-0.410997
hsa-miR-3690	0.162998	0.427777	0	0.704706	0.093305	0.122367	0.226278	0	0.36102	0.123947	0.117534	0.147961	0.0497425	0.140941	0.145928	0.310976	0.240393	-0.441119
hsa-miR-5000-5p	0.162998	0.232139	0.0587775	0.304634	0.110999	0.00771841	0.037713	0.270177	0.1641	0.150336	0.0983008	0.0246602	0.0629289	0.353171	0.0510155	0.173707	0.171551	-0.467819
hsa-miR-27a-5p	0.162998	0.416309	0.0445701	0.824594	0.15812	0.141365	0.037713	0.360236	0.22974	0.0974404	0.0928134	0.0739805	0.180496	0.293795	0.203053	0.100666	0.172138	-0.50561
hsa-miR-219a-1-3p	0.162998	0.397796	0.176333	0.474161	0.302519	0.0396928	0.263991	0.360236	0.29538	0.207483	0.157636	0.172621	0.188565	0.279751	0.28688	0.338791	0.350147	-0.50914
hsa-miR-548ag	0.146699	0.188	0.00759065	0.493715	0.0726871	0.0800453	0.0942825	0.0900589	0.1641	0.110331	0.0892524	0.160291	0.032957	0.102613	0.0774685	0.100666	0.0688414	-0.383642
hsa-miR-943	0.130399	0.0386898	0.130789	0.0118701	0.104795	0.0837885	0.113139	0	0	0.0388763	0.119169	0.147961	0.100509	0.134471	0.213697	0.132002	0.0703043	0.567553
hsa-miR-6879-3p	0.130399	0.122066	0.575116	0.148779	0.182036	0.303204	0.150852	0	0.03282	0.28325	0.268936	0.197281	0.0917407	0.194417	0.179625	0.191931	0.335971	0.547565
hsa-miR-187-5p	0.130399	0.033788	0.382054	0.128481	0.294329	0.304292	0.301704	0.270177	0.03282	0.248625	0.249757	0.419223	0.0288118	0.426096	0.22875	0.293554	0.0976456	0.503694
hsa-miR-7156-5p	0.130399	0.0108979	0	0.0950424	0.120802	0.185251	0.150852	0	0	0.0730427	0.0758526	0.0986407	0.098479	0.0172799	0.359436	0.0440643	0.0332156	0.469971
hsa-miR-4749-5p	0.130399	0.175461	0.594192	0.247373	0.255417	0.411262	0.452556	0	0.06564	0.271489	0.341839	0.197281	0.237523	0.168497	0.26868	0.48782	0.355035	0.447652
hsa-miR-6758-3p	0.130399	0.0277919	0.132736	0.0963676	0.159113	0.130759	0.263991	0.0900589	0.09846	0.26157	0.254871	0.320582	0.177221	0.309439	0.212247	0.254986	0.171286	0.433697
hsa-miR-6881-5p	0.130399	0	0.0587775	0.10694	0.195494	0.104754	0	0	0.22974	0.125021	0.298258	0.0739805	0.0263043	0.412052	0.230448	0.15881	0.294502	0.411448
hsa-miR-5004-3p	0.130399	0.0931794	0.0568299	0.0593503	0.187285	0.202865	0.301704	0.0900589	0.13128	0.160831	0.105174	0.246602	0.086248	0.119893	0.336825	0.156872	0.11357	0.38718
hsa-miR-668-5p	0.130399	0	0.0151813	0.0237401	0.111636	0.0496127	0	0	0.06564	0.125822	0.0374554	0.147961	0.0523185	0.00863993	0.0654378	0.0254566	0.022197	0.310211
hsa-miR-6855-5p	0.130399	0.132963	0.19054	0.203417	0.372339	0.153707	0.565695	0.270177	0.09846	0.177684	0.33843	0.221942	0.139931	0.44231	0.203432	0.110639	0.358627	0.263906
hsa-miR-3928-3p	0.130399	0.276825	0.679437	0.316954	0.507161	0.439908	0.452556	0.180118	0.29538	0.437256	0.250006	0.443883	0.303846	0.803018	0.447926	0.739873	0.599328	0.227409
hsa-miR-6766-5p	0.130399	0.0108979	0	0.0118701	0.0566428	0.00771841	0	0	0	0.0263899	0.008134	0	0.0175362	0.0513066	0.0575035	0.0125369	0.0214289	0.222557
hsa-miR-4492	0.130399	0.570544	0.144022	2.32039	6.00238	0.322409	6.78834	0.0900589	0.75486	2.82521	0.960267	0.0493204	1.73429	0.846293	2.06615	0.751785	0.248064	0.214817
hsa-miR-1298-3p	0.130399	0	0.0142075	0.117007	0.439703	0.204639	2.45135	1.17077	0.09846	5.19525	0.0930624	0.295922	0.0117533	1.09636	0.811708	0.354528	0.0373641	0.166519
hsa-miR-7151-5p	0.130399	0	0.0435963	0.0694993	0.129967	0.0641807	0.075426	0	0.19692	0.0976729	0.130269	0.172621	0	0.428799	0.130056	0.31021	0.254665	0.128919
hsa-miR-4660	0.130399	0.166751	0.117555	0.191465	0.153228	0.0985771	0.263991	0	0.13128	0.210434	0.10814	0.147961	0.0638842	0.371022	0.217916	0.147867	0.18559	0.121566
hsa-miR-2467-3p	0.130399	0.033788	0.0426224	0.101695	0.0274966	0.158745	0.301704	0.0900589	0.03282	0.0724676	0.126291	0.0246602	0.00829042	0.0977416	0.0614707	0.274551	0.0886518	0.1074
hsa-miR-6827-5p	0.130399	0.160755	0.0445701	0.218388	0.0913368	0.0807183	0.263991	0.0900589	0.09846	0.15011	0.216209	0.172621	0.0117533	0.438542	0.238385	0.250089	0.315089	0.0938174
hsa-miR-6755-5p	0.130399	0.105172	0.0587775	0.0577112	0.142413	0.086663	0	0.180118	0.06564	0.0681002	0.0391601	0.0246602	0.0087681	0.125831	0.146179	0.100474	0.0972581	0.0695862
hsa-miR-4662b	0.130399	0.0893718	0.0587775	0.0220191	0.0566428	0.0317539	0.113139	0	0.06564	0.023097	0.0527115	0.0986407	0.0375799	0.0653512	0.0763337	0.0187992	0.0606413	0.0469592
hsa-miR-6777-3p	0.130399	0.0217958	0.0710374	0.0422351	0.0625283	0.0264574	0.113139	0	0.09846	0.139958	0.133234	0.0493204	0.163728	0.37262	0.0809311	0.167241	0.267178	0.0426877
hsa-miR-4760-5p	0.130399	0	0.0445701	0	0.105432	0.124814	0.150852	0.180118	0.06564	0.0124864	0.0987447	0.147961	0.162551	0.0545419	0.0861587	0.100857	0.0524599	0.0291439
hsa-miR-3173-3p	0.130399	0.264833	0.19054	0.272916	0.220985	0.309356	0.075426	0.180118	0.19692	0.30788	0.220187	0.197281	0.0419298	1.06172	0.215774	0.456471	0.908345	0.0147978
hsa-miR-7851-3p	0.130399	0.0724778	0.160178	0.17633	0.155515	0.1751	0.113139	0.180118	0.3282	0.31248	0.130269	0.147961	0.0811303	0.350506	0.156635	0.215029	0.469653	-0.0301418
hsa-miR-4763-3p	0.130399	0	0.0142075	0.0237674	0.027178	0	0.188565	0.0900589	0	0.084954	0.0261067	0	0.0258266	0.0712888	0.0202802	0.0757832	0.0366403	-0.0463198
hsa-miR-2467-5p	0.130399	0.0386898	0.175359	0.0457319	0.135534	0.254692	0.188565	0.270177	0.26256	0.282286	0.225036	0.271262	0.449032	0.40935	0.232717	0.519397	0.389426	-0.0516679
hsa-miR-548bb-5p	0.130399	0.12316	0.261578	0.103334	0.117522	0.179063	0.226278	0.270177	0.22974	0.249769	0.224094	0.172621	0.127956	0.57838	0.0608405	0.344875	0.413147	-0.0539438
hsa-miR-548au-3p	0.130399	0.0615799	0.0435963	0.0558809	0.0749739	0.0527076	0.075426	0	0.06564	0.114527	0.0283095	0.0986407	0.0458704	0.123128	0.00522759	0.0822492	0.0824951	-0.0622651
hsa-miR-670-5p	0.130399	0.0942737	0.544179	0.0576566	0.24657	0.567611	0.905112	0.270177	0.09846	0.669445	0.095779	0.246602	1.12501	0.487146	0.187559	0.128864	0.41535	-0.0633056
hsa-miR-1288-3p	0.130399	0.033788	0	0.0440381	0.120483	0.0877637	0.226278	0.0900589	0.29538	0.117361	0.114071	0.0986407	0.0541608	0.176604	0.0863482	0.11398	0.152606	-0.0773174
hsa-miR-4762-5p	0.130399	0	0.0303626	0.10347	0.0455091	0.0449892	0	0	0.06564	0.06044	0	0.0246602	0.0205214	0.157155	0.0209104	0.0601213	0.155634	-0.109038
hsa-miR-5581-3p	0.130399	0.116069	0.0578037	0.117143	0.204979	0.0802658	0.226278	0.360236	0.3282	0.310325	0.147798	0.147961	0.164871	0.63943	0.283984	0.292788	0.504977	-0.123848
hsa-miR-3914	0.130399	0.401079	0	0.0678055	0.0602415	0.00440957	0	0	0	0.0369423	0.103061	0	0.00829042	0.00863993	0.0711061	0.00469979	0.0204165	-0.140467
hsa-miR-3190-3p	0.130399	0.472987	0.315486	0.387328	0.2151	0.433743	0.263991	0.0900589	0.1641	0.0807029	0.096028	0.172621	0.0986665	0.34023	0.232087	0.301194	0.238427	-0.14543
hsa-miR-4473	0.130399	0.0555838	0.0435963	0.0321407	0.0183311	0.0595325	0.075426	0.0900589	0.06564	0.0402933	0.0595846	0.0739805	0.0428851	0.0286221	0.0543525	0.131989	0.0152114	-0.147658
hsa-miR-3936	0.130399	0.134058	0.147918	0.199811	0.142731	0.121059	0.37713	0.270177	0.26256	0.299296	0.178754	0.271262	0.368396	0.508728	0.361072	0.214251	0.349269	-0.177557
hsa-miR-4714-3p	0.130399	0.43049	0.307121	0.212104	0.132929	0.262411	0.075426	0.270177	0.29538	0.317759	0.20978	0.0739805	0.0869132	0.426096	0.141141	0.273965	0.239698	-0.185618
hsa-miR-216b-5p	0.130399	0.150952	0.441805	0.221775	0.588263	0.605012	9.39054	2.25147	1.93638	1.73025	1.06861	1.20835	3.24228	4.63834	0.38702	3.59053	1.89132	-0.193191
hsa-miR-3667-5p	0.130399	0.336216	0.213112	1.74711	0.200387	0.182818	0.678834	0.180118	0.22974	0.327719	0.459498	0.0739805	0.146448	0.602701	0.181705	0.489376	0.350074	-0.210642
hsa-miR-6850-5p	0.130399	0.0326938	0.0303626	0.057602	0.0730057	0.0176383	0	0.270177	0.06564	0.121844	0.008134	0.123301	0.0175362	0.0399644	0.0549827	0.144718	0.0564694	-0.236201
hsa-miR-519d-3p	0.130399	3.44362	0.0587775	0.0339164	0.63696	0.0606333	0.414843	0	0.3282	0.269341	0.213384	0.0246602	0.0170585	0.219804	0.18882	0.156668	0.149015	-0.266635
hsa-miR-3163	0.130399	0.16185	0.0426224	0.222335	0	0.0617473	0.037713	0	0.06564	0.0354671	0.0805229	0	0.0248713	0.29056	0.0156828	0.177023	0.15936	-0.273509
hsa-miR-548f-5p	0.130399	0.579823	0.354613	0.920661	0.170566	0.243024	0.113139	0.0900589	0.19692	0.242492	0.205623	0.0986407	0.263247	0.260301	0.178365	0.205438	0.25773	-0.332663
hsa-miR-4645-3p	0.130399	0.186359	0	0.362317	0.123126	0.0447687	0.188565	0.0900589	0	0.0527798	0.0788182	0.0493204	0.124681	0.180373	0.0909456	0.0945823	0.115595	-0.336511
hsa-miR-513a-3p	0.130399	0.183645	0.0852449	0.480035	0.188559	0.22957	0.603408	0.81053	0.75486	0.533901	0.293891	0.0986407	27.9413	1.30908	0.191967	0.518964	0.822464	-0.337436
hsa-miR-6503-5p	0.130399	0.9602	0.0749327	9.435	0.222035	0.130331	0.490269	0.360236	0.45948	0.19243	0.223596	0.147961	1.48338	0.257599	0.291922	0.261452	0.093697	-0.349684
hsa-miR-214-5p	0.130399	5.57724	0.157256	24.3151	0.368703	0.275009	0.188565	0.270177	0.42666	0.318944	0.43041	0.221942	2.31882	0.407218	0.384754	0.431089	0.139175	-0.358662
hsa-miR-202-5p	0.130399	1.4387	0.253213	9.42227	1.38533	5.89696	22.9295	16.9311	0.26256	7.26829	1.19639	0.0739805	15.6932	6.8072	0.082381	0.144538	5.71899	-0.363245
hsa-miR-3677-3p	0.130399	0.132963	0.0891401	0.0576566	0.0635216	0.021834	0.226278	0.0900589	0.19692	0.0777526	0.0394091	0.172621	0.0887555	0.0685865	0.0909456	0.0754004	0.0368001	-0.412088
hsa-miR-3136-5p	0.130399	0.227237	0.028415	0.371141	0.171878	0.0507134	0.150852	0.180118	0.26256	0.153629	0.160034	0.0246602	0.153305	0.381793	0.0353327	0.170964	0.373168	-0.435459
hsa-miR-6795-3p	0.130399	0.744341	0.0303626	0.577768	0.102152	0.0613063	0.113139	0.0900589	0.1641	0.132565	0.125614	0.147961	0.0951352	0.414221	0.164573	0.113202	0.156622	-0.445306
hsa-miR-10b-3p	0.130399	1.41362	0.0871925	6.32872	0.066127	0.162305	0.188565	0.0900589	7.67988	0.180711	0.156944	0.123301	0.118642	0.482845	0.174397	0.109886	0.0882268	-0.472242
hsa-miR-651-3p	0.130399	0.403267	0.0578037	0.0827219	0.0451905	0.0482914	0.188565	0.0900589	0.06564	0.0695173	0.0344897	0.123301	0.0878001	0.0972086	0.0510155	0.13278	0.0354237	-0.489266
hsa-miR-548ak	0.130399	1.48444	0.456987	1.00461	0.309042	0.398234	0.150852	0.270177	0.52512	0.412941	0.271193	0.493204	0.680618	0.377492	0.184408	0.314713	0.286384	-0.543314
hsa-miR-548y	0.130399	0.236516	0.0749327	0.274801	0.12933	0.103873	0.301704	0.360236	0.36102	0.212925	0.144015	0.123301	0.426259	0.47687	0.218735	0.499603	0.165533	-0.555569
hsa-miR-4645-5p	0.130399	0.306805	0.0142075	0.145705	0.0779354	0.0341758	0.263991	0.0900589	0.13128	0.023097	0.0130534	0.0493204	0.0551161	0.0685865	0.0353327	0.0943909	0.0370444	-0.558555
hsa-miR-1225-3p	0.0977991	0.0435917	0.191514	0.0593503	1.03614	0.285602	0.263991	0.270177	0.03282	0.372489	0.674198	0.147961	0.190373	0.0939733	0.574208	0.264195	0.143732	0.759668
hsa-miR-5089-3p	0.0977991	0	0.0293888	0	0.0543561	0.0855622	0	0	0	0.023097	0.107891	0.0246602	0	0.0399644	0.0104552	0.0187992	0.0256217	0.676953
hsa-miR-1273h-3p	0.0977991	0.08447	0.198905	0.0439835	0.249494	0.25512	0.037713	0	0.06564	0.315534	0.242495	0.221942	0.0322747	0.223039	0.146558	0.298835	0.25827	0.665522
hsa-miR-1237-3p	0.0977991	0.153665	0.586802	0.111762	0.335921	0.43487	0.226278	0.180118	0.06564	0.311173	0.353865	0.345243	0.124493	0.292692	0.260935	0.267307	0.475768	0.613908
hsa-miR-6794-3p	0.0977991	0	0.307121	0.0712204	0.240647	0.281823	0.301704	0	0.19692	0.147043	0.281211	0.295922	0.111716	0.131235	0.246699	0.333499	0.148739	0.612401
hsa-miR-4433b-5p	0.0977991	0.0604857	0.0426224	0.128508	0.16796	0.310493	0.075426	0	0	0.420066	0.208075	0.221942	0.106002	0.0426667	0.213067	0.113011	0.0608012	0.596608
hsa-miR-4639-5p	0.0977991	0.0326938	0.0891401	0.0422351	0.126687	0.120191	0.037713	0	0.09846	0.120654	0.0696723	0.0986407	0.0375799	0.143111	0.20702	0.0881286	0.117266	0.589461
hsa-miR-203b-5p	0.0977991	0.0108979	0	0.0356375	0.252456	0.37597	0.037713	0	0	0.0499457	0.155683	0.147961	0.0551161	0.00863993	0.0936524	0	0.0332156	0.58179
hsa-miR-4449	0.0977991	0.0833757	0.485002	0.0339164	0.4863	0.249383	0.527982	0	0.26256	0.23874	0.252668	0	0.119188	0.165795	0.248214	0.208168	0.059894	0.496854
hsa-miR-3919	0.0977991	0.0108979	0.0151813	0.0356102	0.106069	0.0458694	0	0	0	0.163671	0.0940743	0.172621	0.100696	0.083164	0.157454	0.0536553	0.0638826	0.496452
hsa-miR-5188	0.0977991	0.252841	0.147918	0.269337	0.171878	0.211918	0.150852	0.0900589	0.13128	0.296921	0.340368	0.320582	0.046348	0.168497	0.271828	0.157446	0.241917	0.47195
hsa-miR-663a	0.0977991	0.292625	0.588749	0.20007	1.49813	0.680289	1.28224	0.270177	1.41126	0.784192	1.01512	0.641165	0.414351	0.234915	1.24913	0.691102	0.325958	0.464961
hsa-miR-6841-3p	0.0977991	0	0	0.0118701	0.0897063	0.0970353	0.301704	0	0	0.121838	0.0775573	0.0986407	0.0087681	0.105849	0.177734	0.141031	0.0284589	0.411524
hsa-miR-3180-5p	0.0977991	0.0435917	0.205721	0.0237674	0.201061	0.230425	0.301704	0	0.03282	0.132908	0.105423	0.172621	0.0288118	0.223039	0.0909456	0.323705	0.162368	0.408786
hsa-miR-4781-5p	0.0977991	0.0386898	0.0435963	0.0594868	0.063203	0.0229347	0.037713	0	0	0.0558463	0.0967909	0.0739805	0.0258266	0.0745241	0.0261379	0.0660008	0.083722	0.407858
hsa-miR-7843-5p	0.0977991	0.0386898	0.0435963	0.0118701	0.0419104	0.040573	0.075426	0	0	0.0570308	0.0211874	0.0493204	0	0.0399644	0.0497551	0.0219365	0.0163836	0.374933
hsa-miR-4421	0.0977991	0.0495878	0.0587775	0.123577	0.171878	0.198242	0.037713	0.0900589	0.13128	0.15187	0.284691	0.295922	0.100918	0.249492	0.0451577	0.161565	0.125717	0.363438
hsa-miR-6733-5p	0.0977991	0.205441	0.157256	0.19488	0.141419	0.306104	0.150852	0	0.3282	0.335112	0.334755	0.197281	0.189742	0.365617	0.360697	0.198589	0.360521	0.345166
hsa-miR-6810-3p	0.0977991	0.0326938	0.0293888	0.0761789	0.156827	0.0511659	0.113139	0.270177	0	0.116054	0.123396	0.246602	0.0205214	0.157155	0.259296	0.0315274	0.0890767	0.289928
hsa-miR-6871-3p	0.0977991	0.149857	0.251265	0.153997	0.256373	0.156115	0.301704	0.450294	0.22974	0.276542	0.414087	0.394563	0.201376	0.345635	0.323663	0.211293	0.269115	0.281358
hsa-miR-6785-3p	0.0977991	0.0446859	0.0597514	0.093376	0.0543561	0.0264574	0.113139	0	0.03282	0.0771775	0.130783	0	0.0942482	0.170667	0.10014	0.0254566	0.0535878	0.265881
hsa-miR-6890-3p	0.0977991	0.0108979	0	0.0118701	0.036025	0.00881914	0	0	0	0.0216799	0.032536	0	0.00829042	0.0345597	0.0248775	0.0751966	0.0302185	0.230215
hsa-miR-3164	0.0977991	0.0784739	0.290966	0.0594049	0.0694071	0.152165	0.037713	0	0.03282	0.13138	0.0527115	0.0739805	0.136178	0.0199822	0.0503853	0.0346647	0.0648106	0.215661
hsa-miR-1178-3p	0.0977991	0	0	0	0.0599229	0.0941608	0.263991	0.0900589	0.03282	0.061857	0.0638111	0.123301	0.0087681	0.0172799	0.0949128	0.0720716	0	0.21163
hsa-miR-3681-3p	0.0977991	0.0446859	0.0142075	0.0457865	0.0274966	0.0330751	0.113139	0	0	0.0417104	0.0423747	0.0246602	0	0.0313244	0.0411905	0.00939958	0.0146031	0.195404
hsa-miR-4786-3p	0.0977991	0.0446859	0.185671	0.0356648	0.0180125	0.105622	0.037713	0	0.03282	0.0201467	0.0263557	0.0493204	0.0599437	0.091271	0.0855285	0.0691257	0.0524156	0.186676
hsa-miR-6857-3p	0.0977991	0.0217958	0.0891401	0.0219918	0	0.042995	0.075426	0	0.03282	0.0479536	0.0820328	0.0246602	0.0516532	0.0172799	0	0.0567926	0.0692476	0.171562
hsa-miR-6837-5p	0.0977991	0.16185	0.0607252	0.128986	0.126368	0.123493	0.188565	0.0900589	0.1641	0.0893213	0.219689	0.0986407	0.111119	0.16903	0.157454	0.107897	0.135159	0.170768
hsa-miR-6818-3p	0.0977991	0.0882776	0.172437	0.0832816	0.0779354	0.22514	0.301704	0.180118	0.09846	0.140684	0.234501	0.197281	0.214204	0.197652	0.0719258	0.0977196	0.133654	0.119261
hsa-miR-4466	0.0977991	0.0326938	0.0891401	0.0625058	0.11724	0.0765226	0.226278	0.0900589	0.1641	0.126322	0.109595	0	0.0795097	0.091271	0.072556	0.0916488	0.040833	0.103699
hsa-miR-4426	0.0977991	0	0	0.0237401	0.0363436	0	0	0	0.03282	0.0278069	0.0100877	0	0	0.0199822	0.0209104	0.0127283	0	0.0995379
hsa-miR-6793-5p	0.0977991	0.170559	0.322303	0.117007	0.0874195	0.147517	0.037713	0	0.06564	0.163787	0.0524625	0.0246602	0.0756375	0.0999109	0.0556129	0.0824406	0.186457	0.0983867
hsa-miR-518f-3p	0.0977991	0.23052	0.0578037	0.0559355	0.0910182	0.0535878	0.226278	0	0.03282	0.16543	0.142131	0.0739805	0.0551161	0.111786	0.0556129	0.113777	0.141427	0.0868315
hsa-miR-422a	0.0977991	1.7912	5.22371	0.704623	0.222316	0.937382	0.188565	0.270177	0.3282	0.319902	0.445985	0.419223	0.19225	0.300266	0.548507	0.328219	0.557641	0.0788597
hsa-miR-3190-5p	0.0977991	0.0108979	0.0151813	0.0118974	0.0183311	0.0231552	0.188565	0	0	0.00624321	0.0312751	0	0.0087681	0.0486043	0.0150526	0.031336	0.0146031	0.0656267
hsa-miR-3197	0.0977991	0	0	0.0338891	0.0183311	0	0.113139	0	0.03282	0	0.0413628	0.0246602	0	0.0172799	0.0248775	0.0855779	0.0318392	0.0240655
hsa-miR-8072	0.0977991	0.0495878	0.0151813	0.0356921	0	0.0749694	0	0	0	0.0201467	0.0130534	0.0246602	0.00829042	0.0113423	0.0209104	0.0127283	0.0452909	0.0198867
hsa-miR-6751-5p	0.0977991	0.0326938	0.072985	0.0321407	0.036025	0	0	0	0	0.023097	0.0544162	0.0739805	0.104381	0.128	0.0399301	0.0536553	0.0582733	0.016872
hsa-miR-6741-3p	0.0977991	0.12316	0.14597	0.0951243	0.106069	0.106723	0.113139	0.0900589	0.22974	0.0930731	0.105174	0.0986407	0.103784	0.200355	0.243803	0.131798	0.196225	0.00966975
hsa-miR-1207-5p	0.0977991	0.0326938	0	0	0.0147324	0	0	0	0	0.023097	0.0100877	0	0	0	0	0.0252652	0	0.00797395
hsa-miR-5186	0.0977991	0	0	0	0	0	0	0	0	0	0	0	0	0	0.00522759	0	0	0.00552065
hsa-miR-4755-3p	0.0977991	0	0.0151813	0.0356648	0.0183311	0.040573	0	0	0.06564	0.030641	0.0283095	0.0493204	0	0.111253	0.0104552	0.0378021	0.107668	-0.00974181
hsa-miR-3619-5p	0.0977991	0.0991755	0.0720112	0.0827219	0.0812155	0.0932806	0.113139	0	0.19692	0.18898	0.0595846	0.0986407	0.0345947	0.237084	0.0771534	0.185465	0.123688	-0.0446651
hsa-miR-3941	0.0977991	0.0217958	0.0435963	0.0743486	0.0330635	0.0965828	0.037713	0.270177	0.06564	0.0499457	0.0856913	0.0493204	0.0258266	0.254364	0.151407	0.145699	0.100843	-0.0468559
hsa-miR-6807-5p	0.0977991	0.0604857	0.0303626	0.128986	0.0985533	0.0996778	0.226278	0.0900589	0.13128	0.114527	0.15341	0.0986407	0.131163	0.111253	0.0510155	0.031336	0.0995817	-0.0493578
hsa-miR-3911	0.0977991	0	0	0.0118701	0	0.00771841	0.037713	0.0900589	0	0	0.0342407	0	0	0.0113423	0.0209104	0.0254566	0	-0.0506449
hsa-miR-6851-5p	0.0977991	0.0544896	0.0435963	0.161182	0.0635216	0.0573311	0.301704	0.180118	0.13128	0.0772937	0.175111	0.0493204	0.059466	0.140408	0.141772	0.179574	0.179406	-0.059815
hsa-miR-6894-5p	0.0977991	0.117164	0.22285	0.225381	0.259972	0.122833	0.150852	0.450294	0.09846	0.188986	0.11432	0.0739805	0.0688993	0.108018	0.125648	0.173503	0.106231	-0.0601325
hsa-miR-4708-3p	0.0977991	0.0386898	0	0.0475349	0.036025	0.062848	0	0	0	0	0	0	0.0205214	0	0	0	0	-0.0641276
hsa-miR-5697	0.0977991	0.10027	0.0435963	0.155854	0.051076	0.0584318	0.188565	0.0900589	0.06564	0.0561889	0.129078	0	0.0117533	0.282986	0.0804904	0.158224	0.192675	-0.0666609
hsa-miR-6854-3p	0.0977991	0.0277919	0.0455439	0.0660299	0.0690885	0.0747488	0.075426	0	0	0.0479536	0.008134	0.0246602	0.121695	0.0626489	0.0248775	0.0379935	0.0588373	-0.0724
hsa-miR-4480	0.0977991	0	0	0.0237674	0	0	0	0	0	0	0.008134	0.0246602	0.0117533	0.0172799	0	0	0	-0.0813089
hsa-miR-526b-3p	0.0977991	0.0555838	0.0435963	0.0118974	0.0327449	0.0513864	0.075426	0.0900589	0.03282	0.0341664	0.0443285	0	0.0258266	0.0113423	0.0248775	0.0469979	0.0436259	-0.0822172
hsa-miR-6736-5p	0.0977991	0.0326938	0.028415	0.0237947	0.0330635	0.0372708	0.037713	0	0.13128	0.0278069	0.0472941	0	0.0428851	0.105849	0.0608405	0.0816626	0.053428	-0.0872253
hsa-miR-548j-3p	0.0977991	0.0446859	0.0293888	0.127183	0.0638402	0.0754218	0.188565	0	0.13128	0.057606	0.0935763	0.0493204	0.0555938	0.134471	0.0399301	0.0787291	0.134258	-0.0926157
hsa-miR-297	0.0977991	0.0217958	0	0	0.00916554	0.0282311	0	0.0900589	0.03282	0.0216799	0.0361945	0.0246602	0.0087681	0.0113423	0.0156828	0.00939958	0.0355836	-0.108505
hsa-miR-3133	0.0977991	0.200539	0.072985	0.257358	0.0808594	0.0396928	0.037713	0	0	0.133024	0.0972889	0.197281	0.0746822	0.314843	0.0913863	0.0984976	0.259655	-0.111369
hsa-miR-4789-5p	0.0977991	0.0833757	0.14597	0.125408	0.163031	0.169803	0	0.180118	0.4923	0.203691	0.163498	0.172621	0.109942	0.534647	0.154934	0.259667	0.549422	-0.115622
hsa-miR-6785-5p	0.0977991	0.016894	0.0455439	0.0814786	0.0635216	0.0264574	0.226278	0.180118	0.1641	0.0584479	0.149004	0.0246602	0.0737268	0.217102	0.0556129	0.0763697	0.132118	-0.150547
hsa-miR-6823-5p	0.0977991	0	0.0151813	0	0	0	0.037713	0.0900589	0.03282	0.0154367	0.0263557	0	0.0170585	0.0399644	0.0294749	0.0315274	0.0304227	-0.164774
hsa-miR-6790-5p	0.0977991	0	0.0142075	0	0	0.0176383	0	0.0900589	0	0.00766024	0	0	0	0.0340268	0	0.0221279	0.00581343	-0.169028
hsa-miR-6876-5p	0.0977991	0.150952	0.028415	0.079621	0.146649	0.0229347	0	0.270177	0.26256	0.0917723	0.087645	0.0986407	0.155744	0.735002	0.247391	0.374426	0.502874	-0.187823
hsa-miR-208a-3p	0.0977991	2.9329	4.09273	11.0598	8.35953	0.299718	1.81022	0.81053	0.06564	1.20442	5.85978	0.419223	36.8367	0.459553	7.01269	6.49482	0.410663	-0.203491
hsa-miR-1827	0.0977991	0.251221	0.236084	0.371196	0.563598	0.172666	0.188565	6.93453	0.03282	0.0494868	0.86813	0.0246602	0.0956813	0.182542	0.0510155	0.101443	0.544121	-0.215673
hsa-miR-4450	0.0977991	0.0217958	0	0.0220191	0.0183311	0	0	0	0.13128	0.0371166	0.0100877	0	0	0.0226845	0.0150526	0.0348562	0.00520515	-0.23732
hsa-miR-5094	0.0977991	0	0	0.0796756	0.0327449	0.0141156	0.037713	0.0900589	0.03282	0.0572633	0.024402	0.0739805	0.0288118	0.0885687	0.0255077	0.0501352	0.0320434	-0.244316
hsa-miR-1255b-5p	0.0977991	0.598336	0.102374	0.661309	0.120483	0.151058	0.075426	0.0900589	0.03282	0.087788	0.288322	0.172621	0.114582	0.52007	0.152544	0.251046	0.282111	-0.250146
hsa-miR-3157-3p	0.0977991	0.192355	0.0871925	0.227129	0.0785726	0.0231552	0.075426	0	0.39384	0.156463	0.117464	0.0739805	0.10242	0.456355	0.110406	0.11398	0.294557	-0.297703
hsa-miR-518b	0.0977991	4.29536	0.0142075	0.133863	0.670342	0.0694524	0.226278	0.270177	0.36102	0.248009	0.169748	0.0493204	0.0414521	0.245724	0.0255077	0.286106	0.0951135	-0.329293
hsa-miR-514b-5p	0.0977991	0.541133	0	0.513132	0.249851	0.332122	1.05596	1.62106	0.06564	0.892028	0.153285	0.0986407	32.2322	0.347234	0.126719	0.119656	0.270281	-0.336928
hsa-miR-454-5p	0.0977991	0.474651	0.528998	0.478313	0.517995	0.472141	0.791973	0.450294	1.41126	0.530219	0.414266	0.221942	0.735939	1.18919	0.365483	0.86324	0.967829	-0.341943
hsa-miR-3614-5p	0.0977991	0.116069	0.0151813	0.420794	0.0238979	0.0463105	0.037713	0	0.03282	0.0229807	0.0100877	0	0.0834503	0.0259198	0.0757035	0.0348562	0.0351795	-0.346406
hsa-miR-500b-3p	0.0977991	0.277919	0.205721	0.262344	0.0635216	0.137156	0.75426	0.180118	0.45948	0.145394	0.129008	0.246602	0.137611	0.254364	0.202612	0.289052	0.199779	-0.352573
hsa-miR-510-5p	0.0977991	0.340593	0.0142075	0.364381	0.114598	0.130992	0.452556	1.44094	0.09846	0.40938	0.0931325	0.147961	14.179	0.292692	0.0503853	0.0348562	0.185872	-0.358705
hsa-miR-548at-3p	0.0977991	0.0446859	0.0293888	0.0457592	0.00916554	0.0176383	0	0	0.03282	0.0417104	0	0.0246602	0.046348	0.00863993	0	0.0127283	0.0431775	-0.361046
hsa-miR-10a-3p	0.0977991	1.52856	0.0597514	2.37006	0.0962665	0.171124	0.113139	0	20.1515	0.176726	0.0908597	0.0246602	0.318585	0.455289	0.247391	0.346098	0.117814	-0.374183
hsa-miR-6839-3p	0.0977991	0.0724778	0.0293888	0.191383	0.0713752	0.100326	0.037713	0.0900589	0.39384	0.0744597	0.0627992	0.0246602	0.0380576	0.197652	0.0399301	0.0597385	0.117311	-0.389859
hsa-miR-944	0.0977991	2.66527	0.0587775	0.759056	0.514152	0.0602055	0.641121	0.360236	0.09846	0.080244	0.225371	0.0493204	0.245011	0.273813	0.075893	0.0440643	0.0407887	-0.391181
hsa-miR-3158-3p	0.0977991	0.197257	0.0426224	0.191547	0.0602415	0.0661502	0.301704	0.0900589	0.13128	0.134441	0.0556771	0.123301	0.165945	0.0772264	0.187119	0.160009	0.192875	-0.421153
hsa-miR-5696	0.0977991	0.116069	0.0151813	0.111789	0.0451905	0.040573	0.075426	0.0900589	0.03282	0.0201467	0.0726379	0.0739805	0.0742045	0.0658842	0.00982498	0.00939958	0.00581343	-0.439561
hsa-miR-3688-3p	0.0977991	0.668363	0.200565	0.73787	0.160266	0.189001	0.226278	0.0900589	0.31179	0.181436	0.19868	0.209612	0.223637	0.571358	0.148449	0.417947	0.290818	-0.470854
hsa-miR-3940-5p	0.0977991	1.00165	0.37369	0.35781	0.157782	0.341317	0	0.540353	0.59076	0.234338	0.118795	0.567184	0.24919	0.0739911	0.182077	0.297661	0.110396	-0.528414
hsa-miR-4766-3p	0.0977991	0.143861	0.130789	0.155827	0.0455091	0.123261	0.113139	0.270177	0.22974	0.0388763	0.0475431	0.172621	0.0931737	0.334825	0.0771534	0.0630549	0.163189	-0.538498
hsa-miR-6747-3p	0.0651994	0.131869	0.159204	0.10347	0.228877	0.192285	0.150852	0.180118	0.06564	0.203842	0.250894	0.172621	0.08983	0.271644	0.241471	0.198589	0.22641	0.664082
hsa-miR-6865-3p	0.0651994	0	0	0.0118701	0.078254	0.0524871	0	0	0	0.00766024	0.0638111	0.0246602	0.0170585	0.0718218	0.101211	0.0532725	0.0332156	0.641765
hsa-miR-6842-5p	0.0651994	0.0435917	0.705331	0.252782	0.31757	0.56976	0.226278	0.0900589	0.06564	0.140917	0.351467	0.641165	0.00829042	0.0399644	0.27013	0.241863	0.228282	0.512096
hsa-miR-6781-3p	0.0651994	0.0446859	0.0852449	0.0457865	0.102152	0.137804	0.113139	0	0	0.0772937	0.152966	0.0739805	0.0765245	0.198185	0.0913863	0.198385	0.127188	0.500487
hsa-miR-7157-3p	0.0651994	0	0	0.0118701	0.0147324	0.0165376	0.037713	0	0	0.023097	0.0443285	0.0493204	0	0.0113423	0.116074	0.047393	0.00520515	0.493662
hsa-miR-7114-3p	0.0651994	0.171653	0.0426224	0.287887	0.312004	0.225372	0.414843	0.0900589	0.19692	0.210207	0.462074	0.123301	0.128365	0.248426	0.303823	0.204252	0.0978455	0.468363
hsa-miR-4254	0.0651994	0	0.0445701	0.0356102	0.0988719	0.178377	0.339417	0	0.09846	0.322846	0.113308	0.0986407	0.0253489	0.140941	0.265343	0.183106	0.127786	0.45914
hsa-miR-6874-5p	0.0651994	0.016894	0.0587775	0.0101217	0.051076	0.0359496	0.075426	0	0.09846	0.0187296	0.0778063	0.0246602	0.0170585	0.0226845	0.135914	0.0315274	0.059894	0.449152
hsa-miR-103a-1-5p	0.0651994	0.0942737	0.201826	0.186534	0.219673	0.266154	0.263991	0.0900589	0.06564	0.148344	0.228251	0.221942	0.233548	0.308373	0.388091	0.370943	0.179764	0.441863
hsa-miR-1261	0.0651994	0.172748	0.0445701	0.0624785	0.465363	0.0394723	0.188565	0.180118	0	0.0446606	0.373628	0.0246602	0.0453927	0.0113423	0.0503853	0.0219365	0.0988284	0.433433
hsa-miR-548ay-3p	0.0651994	0.229426	0.350718	0.101695	0.207903	0.227783	0.188565	0	0	0.084954	0.117464	0.172621	0.0781451	0.157155	0.171246	0.110053	0.141964	0.39082
hsa-miR-548az-3p	0.0651994	0.289911	0.171464	0.0474803	0.159469	0.202205	0.113139	0	0.03282	0.131491	0.184241	0.246602	0.117567	0.0777594	0.165578	0.0941995	0.0687992	0.355604
hsa-miR-6816-5p	0.0651994	0.0773797	0.115607	0.0422624	0.07205	0.0813665	0.188565	0	0	0.0292239	0.0361945	0.0246602	0	0.00863993	0.132577	0.00939958	0.0724723	0.341413
hsa-miR-6895-5p	0.0651994	0	0	0.0101217	0.0543561	0	0.037713	0	0	0	0.0514506	0.0493204	0.0433628	0.0712888	0.0658785	0.0751966	0.033664	0.319453
hsa-miR-4512	0.0651994	0.0326938	0.287071	0.0559355	0.0238979	0.182586	0.075426	0.0900589	0.03282	0.0744597	0.129078	0.0986407	0.060899	0.111253	0.0719258	0.201702	0.0772291	0.316551
hsa-miR-1909-3p	0.0651994	0.0326938	0.104321	0.0101217	0.154221	0.0979041	0.113139	0.180118	0.13128	0.16248	0.106186	0.320582	0.0175362	0.102613	0.166839	0.0945823	0.0731076	0.30247
hsa-miR-3648	0.0651994	0.30024	0.116581	0.0897973	0.617317	0.252075	1.47081	0	0.22974	0.682918	0.425258	0.0246602	0.183857	0.446079	0.585486	0.46198	0.153969	0.301567
hsa-miR-1238-3p	0.0651994	0.0108979	0.0151813	0.0118701	0.00916554	0.024256	0.075426	0	0	0.0432436	0.0593356	0	0.071697	0.0313244	0.07923	0.0475844	0.0576651	0.298396
hsa-miR-3150a-3p	0.0651994	0.0435917	0.129815	0.08977	0.0680952	0.0714466	0.037713	0	0	0.0652662	0.0472941	0.0493204	0.0726523	0.135004	0.0811206	0.103982	0.0541961	0.279288
hsa-miR-6727-5p	0.0651994	0.0386898	0.233163	0.0101217	0.00916554	0.105195	0.075426	0	0	0.0677576	0.0342407	0	0.0292895	0.0226845	0.0255077	0.0469979	0.0490144	0.276049
hsa-miR-6768-5p	0.0651994	0	0	0	0.0451905	0.0635077	0.150852	0	0	0.0585641	0.008134	0.0493204	0.0117533	0.0226845	0.0464181	0	0.0317105	0.274755
hsa-miR-520f-3p	0.0651994	0.016894	0.028415	0.0576566	0.168954	0.0407935	0.188565	0.180118	0.06564	0.12548	0.151775	0.147961	0.0345947	0.157688	0.0602103	0.0567926	0.139552	0.250795
hsa-miR-6781-5p	0.0651994	0.0108979	0.0151813	0.0118701	0.027178	0.0308736	0.075426	0	0	0	0.0391601	0	0	0.0680535	0.0156828	0.0536553	0.0110186	0.250538
hsa-miR-6792-5p	0.0651994	0	0.0151813	0.0118701	0	0.0352766	0	0	0	0.00624321	0.024402	0	0	0.0226845	0	0.0187992	0	0.248676
hsa-miR-891b	0.0651994	0.0108979	0.175359	0.0237401	0.166629	0.204861	0.414843	0.180118	0.19692	0.0557301	0.161544	0.221942	0.122361	0.1712	0.252997	0.112999	0.179434	0.24579
hsa-miR-1234-3p	0.0651994	0.158567	0.245422	0.133863	0.141776	0.153241	0.075426	0.360236	0	0.175925	0.247305	0.221942	0.0253489	0.120959	0.100771	0.157446	0.0988788	0.238312
hsa-miR-4519	0.0651994	0.0217958	0.0862187	0	0.0451905	0.0573311	0.075426	0	0	0	0.0263557	0.0246602	0.0410428	0	0.00982498	0.0563975	0.040833	0.229935
hsa-miR-11399	0.0651994	0.0108979	0	0.0118701	0.00916554	0.0330751	0	0	0	0.00766024	0.0211874	0	0.0258266	0.00863993	0.0464181	0.0536553	0.0210248	0.214773
hsa-miR-6504-5p	0.0651994	0.0386898	0.0151813	0.0339164	0	0.00881914	0.075426	0	0	0.0683327	0.0605965	0.0246602	0	0.0113423	0.00982498	0	0.0105702	0.213693
hsa-miR-4734	0.0651994	0	0.0568299	0.0219918	0.078254	0.140006	0.075426	0.0900589	0.03282	0.0613982	0.0342407	0	0.0288118	0.0972086	0.00982498	0.0315274	0.1083	0.203872
hsa-miR-5088-5p	0.0651994	0.0724778	0.0142075	0.0356375	0.0726871	0.0229347	0.150852	0	0.03282	0.0740008	0.0896688	0.0246602	0.034117	0.29703	0.137174	0.0791119	0.0605023	0.191402
hsa-miR-1233-5p	0.0651994	0.0108979	0.191514	0.0101217	0.0569614	0.0482914	0.037713	0	0.06564	0.0727	0.016268	0.0246602	0.00829042	0.0399644	0.0248775	0.16608	0.0814931	0.189724
hsa-miR-4727-5p	0.0651994	0.0277919	0.0293888	0.0118974	0.00916554	0.0317539	0	0	0	0.00624321	0.0201755	0.0246602	0.00829042	0.0113423	0.0150526	0.00939958	0.0250134	0.183825
hsa-miR-6846-5p	0.0651994	0	0.028415	0.0237947	0.0540375	0	0	0	0	0.00766024	0	0	0	0	0	0	0.0274022	0.181685
hsa-miR-512-3p	0.0651994	0.0555838	0.0435963	0.180947	0.153865	0.0670304	0.226278	0	0.13128	0.15953	0.0967909	0.147961	0.0292895	0.231679	0.175214	0.186639	0.243109	0.160193
hsa-miR-4778-5p	0.0651994	0	0.028415	0	0	0	0	0	0	0.0229807	0.008134	0	0	0	0	0.0187992	0	0.153057
hsa-miR-3179	0.0651994	0.52205	0.451544	0.425383	0.584122	0.705221	0.301704	0.0900589	0.1641	0.434881	0.323921	0.221942	0.305399	1.70709	0.606579	0.45276	1.07759	0.15219
hsa-miR-5001-5p	0.0651994	0.0277919	0	0.0678328	0.0779354	0.0899652	0.037713	0.0900589	0.13128	0.0586803	0.0899178	0.0493204	0.0410428	0.0658842	0.101841	0.0472016	0.0546445	0.143986
hsa-miR-6742-5p	0.0651994	0.0217958	0.028415	0.0118701	0.0451905	0.0264574	0.188565	0	0	0.0743435	0.0130534	0.0493204	0.0200437	0.0199822	0.0307353	0.0348562	0.0146031	0.139304
hsa-miR-6715a-3p	0.0651994	0.0108979	0	0	0.135572	0.0493921	0.641121	0.0900589	0.13128	0.19078	0.133748	0.0986407	0.0117533	0.645938	0.311765	0.404589	0.0436703	0.130065
hsa-miR-4477b	0.0651994	0.0217958	0.239979	0.0880216	0.0602415	0.0767431	0.263991	0	0.13128	0.0695173	0.0849985	0.0739805	0.0433628	0.114488	0.0451577	0.0693295	0.0778774	0.115551
hsa-miR-6812-3p	0.0651994	0.0277919	0.0426224	0.0677509	0.00916554	0.0571106	0.075426	0	0.03282	0.0931893	0.0670257	0.123301	0.0258266	0.0772264	0.0301051	0.138659	0.0835179	0.114237
hsa-miR-1913	0.0651994	0.171653	0.0578037	0.0695812	0.129011	0.103201	0.226278	0.0900589	0.06564	0.222235	0.124851	0.0246602	0.0742045	0.326186	0.137804	0.24949	0.115307	0.112897
hsa-miR-6800-3p	0.0651994	0.0217958	0.0142075	0	0.051076	0.0176383	0.113139	0	0.06564	0.0635065	0.008134	0.0493204	0.034117	0.0653512	0.111036	0.101048	0.0932695	0.111781
hsa-miR-4761-5p	0.0651994	0	0.0426224	0.0712204	0.0654898	0.0873359	0.263991	0	0	0.0216799	0.0504387	0.0246602	0.0468257	0.148515	0.0261379	0.126517	0.0611106	0.0932708
hsa-miR-4435	0.0651994	0	0	0.0118701	0	0	0	0	0	0	0	0	0	0	0.0294749	0	0	0.0800643
hsa-miR-4463	0.0651994	0.0217958	0	0	0.0451905	0.0458694	0.075426	0	0.1641	0.0433599	0.079511	0	0.00829042	0.0113423	0.0255077	0.0187992	0.0369157	0.0782852
hsa-miR-135b-3p	0.0651994	0.0713836	14.0527	0.140351	0.0926678	2.86353	11.9927	1.62106	0.72204	0.173091	0.0484849	0.0986407	1.46461	0.219271	0.242163	1.56363	2.17297	0.0536102
hsa-miR-4457	0.0651994	0	0	0	0	0	0	0	0	0.0216799	0	0	0	0	0	0	0	0.0483029
hsa-miR-6134	0.0651994	0.0217958	0.104321	0.15106	0.0713752	0.0396928	0	0	0.13128	0.0278069	0.135881	0	0.0468257	0.0799287	0.0411905	0.280022	0.105728	0.0386532
hsa-miR-6830-5p	0.0651994	0	0	0	0.0147324	0	0.037713	0	0.03282	0.00766024	0.0130534	0.0246602	0.0170585	0.0226845	0.0405603	0.056984	0.0110186	0.0384784
hsa-miR-3183	0.0651994	0.0217958	0	0.0202434	0.027178	0.0694524	0.188565	0.0900589	0.06564	0.122297	0.0595846	0.123301	0.0258266	0.0853334	0.066068	0.200732	0.022197	0.0274376
hsa-miR-6786-5p	0.0651994	0	0.0142075	0	0.0180125	0.00881914	0.075426	0	0	0.00766024	0	0	0.0165808	0.00863993	0.00522759	0.0187992	0	0.0270164
hsa-miR-4797-5p	0.0651994	0.0108979	0.0293888	0.0118974	0.10084	0.0165376	0.037713	0	0.13128	0.0383012	0.0283095	0.0739805	0	0.180906	0.0248775	0.073041	0.081727	0.0268207
hsa-miR-3198	0.0651994	0.0495878	0.0142075	0.0356102	0.063203	0	0.075426	0	0	0.0446606	0.0423747	0.172621	0.0345947	0.189546	0.0248775	0.0757955	0	0.0245446
hsa-miR-6716-3p	0.0651994	0.0446859	0.1014	0.0932668	0.18989	0.040573	0.188565	0.180118	0.1641	0.19653	0.171383	0.0986407	0.0931737	0.733899	0.0995102	0.246556	0.46004	0.00761207
hsa-miR-6859-3p	0.0651994	0	0.0142075	0.0101217	0	0.0141156	0	0	0.03282	0.0263899	0.0231411	0.0246602	0	0.0826311	0	0.0885238	0.0110186	-0.000154897
hsa-miR-5091	0.0651994	0.033788	0.0426224	0	0.036025	0.0407935	0	0	0.06564	0.00766024	0.016268	0	0.00829042	0	0.00522759	0.0375983	0.0333989	-0.00393786
hsa-miR-6839-5p	0.0651994	0	0	0.0101217	0	0.0306531	0	0	0.06564	0.0557301	0.016268	0	0.0087681	0	0.00522759	0.0187992	0.0104103	-0.012941
hsa-miR-6805-3p	0.0651994	0.0108979	0	0.0338618	0	0.0176383	0	0	0.03282	0	0.0394091	0	0.0117533	0	0.00522759	0	0.0187959	-0.0292612
hsa-miR-10396a-3p	0.0651994	0.0435917	0.357135	0.166181	0.250825	0.0935126	0.075426	0.0900589	0.45948	0.169455	0.129187	0.0246602	0.122838	0	0.0867889	0.376094	0.205719	-0.032714
hsa-miR-4763-5p	0.0651994	0.0435917	0.0578037	0.0321407	0.0726871	0.106723	0.188565	0.270177	0.09846	0.144552	0.0906107	0.147961	0.091263	0.131768	0.14826	0.145113	0.0726279	-0.0351464
hsa-miR-3134	0.0651994	0.300809	0.103348	0.0439835	0.175476	0.0767431	0.150852	0.0900589	0.26256	0.157654	0.211041	0.221942	0.0576237	0.512496	0.16772	0.27867	0.452443	-0.0373731
hsa-miR-4428	0.0651994	0.0980813	0.0587775	0	0.027178	0.0165376	0.037713	0	0.09846	0.108283	0.0505087	0.0246602	0.0205214	0.00863993	0.0202802	0.0470102	0.0695674	-0.0411594
hsa-miR-6788-3p	0.0651994	0	0.0142075	0.184417	0.127043	0.0306531	0.037713	0.0900589	0.09846	0.0437025	0.0993127	0.0986407	0.0589883	0.391004	0.107069	0.16469	0.369786	-0.0419934
hsa-miR-617	0.0651994	0	0	0.0118974	0.00916554	0.00881914	0	0	0	0	0.008134	0.0246602	0.0253489	0	0	0	0	-0.0483517
hsa-miR-3622b-3p	0.0651994	0.0495878	0.102374	0.237306	0.0906996	0.173546	0.301704	0	0.36102	0.138692	0.120874	0.0246602	0.0317971	0.480638	0.181512	0.291003	0.184201	-0.0499157
hsa-miR-6766-3p	0.0651994	0.033788	0.0578037	0.0237401	0.104757	0.0493921	0.113139	0.0900589	0.3282	0.0834268	0.10322	0.172621	0.00829042	0.135004	0.110406	0.117105	0.0962014	-0.0505684
hsa-miR-12131	0.0651994	0.0446859	0.0151813	0	0	0	0	0	0	0	0.0130534	0	0	0	0.00982498	0	0	-0.0522627
hsa-miR-3942-3p	0.0651994	0.067576	0.028415	0	0	0.00881914	0	0.0900589	0	0.0388763	0.0768645	0.0986407	0.0258266	0.103146	0.0202802	0.0636414	0.067627	-0.0606741
hsa-miR-6845-3p	0.0651994	0	0.028415	0	0.0455091	0.0518141	0	0	0.29538	0.0433599	0.0694233	0.0986407	0.0248713	0.182542	0.0771534	0.0944033	0.0901125	-0.0641578
hsa-miR-4733-5p	0.0651994	0.0724778	0.0871925	0.0440381	0.0513946	0.127664	0.150852	0.180118	0.03282	0.0557301	0.112296	0.197281	0.128434	0.117191	0.0817508	0.194853	0.123577	-0.0736459
hsa-miR-2115-3p	0.0651994	0.512247	0.292914	0.106831	0.238361	0.381255	0.339417	0.450294	0.59076	0.209243	0.34605	0.641165	0.0170585	0.762025	0.314719	0.289651	0.19928	-0.0912259
hsa-miR-4424	0.0651994	0.0893718	0.0142075	0.0458138	0.0366622	0.0330751	0.075426	0	0.26256	0.0927305	0.0868821	0.0246602	0	0.0113423	0.0896852	0.0250738	0.0910806	-0.09139
hsa-miR-10400-5p	0.0651994	0.238135	0.157256	1.16301	0.688692	0.125255	0.339417	0.0900589	0.6564	0.371449	0.30531	0.0493204	0.487993	0.1712	0.551032	0.231086	0.189298	-0.111799
hsa-miR-6832-5p	0.0651994	0.0653875	0	0.10164	0.213469	0.108276	0	0.270177	0.22974	0.162823	0.134744	0.197281	0.132118	0.345635	0.116453	0.2632	0.260988	-0.117315
hsa-miR-609	0.0651994	0.0713836	0	0.0677782	0.027178	0.0571106	1.96108	0.270177	0.09846	0.259839	0.0527115	0.0246602	0.28602	0.0885687	0.0411905	0.0910745	0.0630701	-0.11981
hsa-miR-3937	0.0651994	0.0108979	0	0	0.00916554	0	0	0	0.13128	0.0308734	0.0342407	0.0246602	0	0.189013	0.0156828	0.165276	0.0540363	-0.127679
hsa-miR-1537-5p	0.0651994	0.251221	0.0749327	0.279404	0.133247	0.106723	0.075426	0.180118	0.06564	0.186994	0.242814	0.345243	0.1879	0.217102	0.125648	0.135343	0.166281	-0.129889
hsa-miR-6825-5p	0.0651994	0.22343	0.0881663	0.137414	0.118515	0.100106	0.075426	0.360236	0.06564	0.0494868	0.19113	0.197281	0.0994851	0.091804	0.152857	0.00939958	0.178968	-0.15508
hsa-miR-3921	0.0651994	0.0217958	0	0	0	0	0.075426	0	0.03282	0	0.008134	0	0	0	0.00982498	0.00939958	0	-0.155633
hsa-miR-4429	0.0651994	0.198351	0.942962	0.643538	0.176451	0.400069	0.037713	0.540353	0.36102	0.330641	0.130199	0.0739805	0.339703	0.223572	0.211428	0.280085	1.18354	-0.156873
hsa-miR-6130	0.0651994	0.0386898	0.0891401	0.101749	0.117203	0.0460899	0.037713	0.0900589	0.06564	0.0293402	0.0231411	0.0493204	0.0424075	0.0572442	0.0255077	0.0221279	0.0378568	-0.165639
hsa-miR-5587-3p	0.0651994	0.0555838	0.0293888	0.0219918	0.0183311	0.0154368	0.113139	0	0.06564	0.0278069	0.0492478	0.0246602	0.0366246	0.0399644	0.0156828	0.0379935	0.0257815	-0.169453
hsa-miR-12125	0.0651994	0	0	0	0.0327449	0.00881914	0.150852	0	0.1641	0.0866035	0.0211874	0	0.0405652	0.16256	0	0.0757832	0.0256217	-0.17542
hsa-miR-6735-5p	0.0651994	0.0555838	0.0710374	0.145678	0.0635216	0.114221	0.075426	0.0900589	0.13128	0.171215	0.145844	0.123301	0.235322	0.171733	0.0798602	0.176436	0.134469	-0.175629
hsa-miR-3175	0.0651994	0.016894	0.0151813	0	0	0	0.037713	0	0	0	0	0	0.0253489	0.0113423	0.00522759	0.0281987	0	-0.189557
hsa-miR-3121-3p	0.0651994	0.0991755	0.131763	0.142154	0	0.0782716	0.150852	0	0.09846	0.0404096	0.0839866	0	0.034117	0.131768	0.0202802	0.164295	0.0998094	-0.190946
hsa-miR-6764-3p	0.0651994	0.0326938	0.0142075	0.0356102	0.0605601	0.146416	0.188565	0.180118	0.13128	0.103225	0.0709332	0.221942	0.177579	0.208462	0.121681	0.151196	0.0812786	-0.19283
hsa-miR-5009-5p	0.0651994	0.016894	0.0578037	0.0559082	0.0180125	0	0.075426	0	0.03282	0.0370004	0	0.0493204	0.0175362	0.045902	0.00522759	0	0.0104103	-0.196971
hsa-miR-9903	0.0651994	0.155854	0.0578037	0.110041	0.102471	0.122367	0.037713	0.0900589	0.22974	0.0326331	0.0625502	0.0739805	0.0263043	0.392603	0.106439	0.223434	0.236671	-0.213775
hsa-miR-5000-3p	0.0651994	0.0893718	0.0142075	0.0118974	0.0183311	0.0141156	0	0	0.06564	0.0124864	0.008134	0.0246602	0.034117	0.0226845	0.0750733	0	0.00520515	-0.220744
hsa-miR-3651	0.0651994	0.240848	0.0720112	0.123714	0.269831	0.106295	0.150852	0.180118	0.06564	0.294592	0.143073	0.0493204	0.59756	0.199822	0.0876086	0.103611	0.136542	-0.224673
hsa-miR-1297	0.0651994	0.154759	0.120477	0.0576566	0.143425	0.00881914	0.075426	0.270177	0.03282	0.0447769	0.0674696	0.0246602	0.034117	0.114488	0.00522759	0.0755918	0.117515	-0.254513
hsa-miR-548s	0.0651994	0.16185	0.0293888	0.183146	0.0906996	0.0948224	0.037713	0	0.1641	0.108283	0.0756036	0.0739805	0.153783	0.320781	0.116264	0.123368	0.216726	-0.258815
hsa-miR-6780a-3p	0.0651994	0.050682	0.0151813	0.0237947	0.0386303	0.081587	0.226278	0.180118	0.22974	0.0249729	0.118671	0.0986407	0.0541608	0.0712888	0.0261379	0.0344733	0.0385807	-0.26375
hsa-miR-1266-5p	0.0651994	0.166751	0.442379	0.0576566	0.051076	0.0595325	0.037713	0.0900589	0.26256	0.0709343	0.0332288	0.147961	0.166235	0.091804	0.0457879	0.0816626	0.149653	-0.266547
hsa-miR-548al	0.0651994	0.0893718	0.0142075	0.0898246	0.0477959	0.061734	0.113139	0	0.13128	0.0557301	0.0638111	0.0246602	0.0980013	0.083164	0.0949128	0.113777	0.102259	-0.268372
hsa-miR-6730-5p	0.0651994	0.0882776	0.0151813	1.39158	0.135572	0.0423467	0.075426	0.180118	0.09846	0.0664568	0.157138	0.123301	0.0624512	0.116658	0.0156828	0.0822492	0.0744528	-0.272054
hsa-miR-3143	0.0651994	0.288817	0.028415	0.52063	0.0566428	0.180628	0.037713	0	0	0.0866035	0.132985	0.0246602	0.148768	0.211164	0.0156828	0.101252	0.0999901	-0.277253
hsa-miR-548av-5p	0.0651994	0.0953679	0.072985	0.164487	0.0929864	0.0690247	0.188565	0	0.29538	0.145051	0.0593356	0.0739805	0.0352599	0.151218	0.0150526	0.132397	0.194118	-0.297001
hsa-miR-520g-3p	0.0651994	10.0817	0.0587775	0.157657	1.10624	0.119518	0.75426	0.270177	0.13128	0.601154	0.305006	0.0739805	0.071697	0.268408	0.18737	0.338984	0.105888	-0.302056
hsa-miR-3158-5p	0.0651994	0.249033	0.154535	0.19992	0.0977472	0.127224	0.263991	0.0450294	0.09846	0.126548	0.080266	0.184951	0.177784	0.128533	0.151502	0.133666	0.127023	-0.303492
hsa-miR-548aj-3p	0.0651994	0.335144	0.132736	0.139518	0.0455091	0.156893	0.075426	0	0.13128	0.0371717	0.0699914	0.0986407	0.0941203	0.0812799	0.0976522	0.0457287	0.0665651	-0.311462
hsa-miR-141-5p	0.0651994	0.172748	0.173411	0.215096	0.157145	1.64138	0.339417	0.0900589	0.39384	0.408428	0.1473	0.0986407	88.5689	0.582148	0.120231	0.319647	0.180738	-0.317603
hsa-miR-1278	0.0651994	0.410883	0.17828	0.135638	0.235081	0.0813665	0.263991	0.180118	0.39384	0.2076	0.182038	0.0986407	0.138089	0.33159	0.136544	0.309815	0.453511	-0.318332
hsa-miR-4716-5p	0.0651994	0	0.0151813	0.0457592	0.0451905	0.00881914	0.037713	0.180118	0.03282	0.0513627	0.008134	0.0739805	0.0322747	0.0513066	0.00522759	0.0125369	0.0257815	-0.321812
hsa-miR-509-5p	0.0651994	0.391275	0.105295	0.477468	0.288743	0.467958	1.69709	1.17077	0.13128	1.02248	0.238284	0.197281	50.0218	0.520032	0.301306	0.176066	0.267671	-0.325138
hsa-miR-3074-5p	0.0651994	0.63046	1.00409	0.693026	0.157145	0.705689	0.37713	0.360236	0.62358	0.422174	0.286325	0.295922	0.616171	0.790647	0.134027	0.403465	0.97648	-0.328098
hsa-miR-499b-5p	0.0651994	0.0386898	0.0293888	0.105273	0.0638402	0.0637282	0.037713	0.0900589	0.4923	0.0950652	0.0527115	0.0986407	0.0878685	0.315376	0.100581	0.144742	0.240102	-0.335193
hsa-miR-6870-3p	0.0651994	0.104077	0.0142075	0.0916276	0.0180125	0	0.075426	0	0	0	0	0	0	0	0.0209104	0.0472016	0	-0.34288
hsa-miR-3929	0.0651994	0	0.0597514	0	0	0.0319744	0	0.180118	0.19692	0.0216799	0.114764	0.0986407	1.04637	0.0540089	0.00522759	0.0376106	0.0548278	-0.368119
hsa-miR-4755-5p	0.0651994	0.0555838	0.0142075	0.0576839	0.00916554	0	0.037713	0.0900589	0.03282	0.0571471	0.0293214	0.0246602	0.0087681	0.0712888	0.0104552	0	0.0704642	-0.397277
hsa-miR-605-5p	0.0651994	0.422875	0.0142075	0.247537	0.078254	0.00881914	0.113139	0	0.03282	0.0249729	0.0312751	0	0.0493333	0.0286221	0.0614707	0.0505303	0.0378125	-0.400257
hsa-miR-4500	0.0651994	0.16185	0.0597514	0.128563	0.150304	0.0231552	0.037713	0.270177	0.03282	0.0249729	0.0312751	0.147961	0.0541608	0.0313244	0.00982498	0.056984	0.0482671	-0.403813
hsa-miR-548f-3p	0.0651994	0.117925	0.0595566	0.11245	0.0509372	0.0577786	0.105596	0	0.124716	0.0514161	0.0670756	0.0295922	0.0962135	0.0799287	0.0575779	0.0798184	0.0815455	-0.411992
hsa-miR-483-3p	0.0651994	26.8831	0.199878	7.29153	0.966077	0.415492	0.339417	0.0900589	0.45948	0.254479	0.339372	0.0986407	1.46529	0.507662	0.132136	0.292992	0.199048	-0.412675
hsa-miR-4306	0.0651994	0.322605	0.105295	0.201641	0.0864262	0.0930601	0.301704	0.180118	0.1641	0.107935	0.170122	0.0986407	0.156393	0.438009	0.0347025	0.24713	0.307893	-0.415774
hsa-miR-3126-5p	0.0651994	0.270829	0.0739588	0.336829	0.0566428	0.114221	0.263991	0	0.36102	0.0663406	0.174348	0.172621	0.105524	0.103146	0.0608405	0.157063	0.11725	-0.430606
hsa-miR-2114-3p	0.0651994	3.4195	0.156282	2.76187	0.352002	0.383689	5.73238	1.89124	1.21434	0.922773	0.17536	0.172621	0.459693	0.65454	0.562055	2.05293	0.634424	-0.4327
hsa-miR-1295a	0.0651994	2.41304	0.144022	0.610755	0.209908	0.152813	0.603408	0.180118	0.26256	0.0757605	0.0475431	0.172621	0.0087681	0.578913	0.0510155	0.292572	0.178537	-0.438038
hsa-miR-4768-5p	0.0651994	0.590151	0.0578037	0.242155	0.07205	0.0796175	0.037713	0.270177	0.06564	0.0465365	0.0472941	0.0493204	0.0283342	0.0426667	0.0568733	0.0219365	0.02623	-0.469466
hsa-miR-5692c	0.0651994	0.10027	0	0.116638	0	0	0	0	0	0	0	0	0.0258266	0.0113423	0	0.0127283	0.0156155	-0.494903
hsa-miR-4662a-3p	0.0651994	0.129156	0.0293888	0.0118974	0.0599229	0.0308736	0.037713	0.0900589	0.22974	0.0374593	0.0443285	0.0246602	0.131641	0.0513066	0.0497551	0.0503266	0.114922	-0.542951
hsa-miR-4799-5p	0.0651994	0.490976	0.0303626	0.31481	0.0455091	0.0549091	0.150852	0.0900589	0.22974	0.083537	0.0413628	0.0246602	0.0175362	0.134471	0.0457879	0.0566012	0.0815775	-0.565168
hsa-miR-6843-3p	0.0325997	0	0	0	0.0183311	0.0176383	0	0	0	0.0154367	0.0391601	0	0	0.0199822	0.0202802	0	0	0.718056
hsa-miR-7113-3p	0.0325997	0	0.0142075	0.0118701	0.0455091	0.067251	0.037713	0.0900589	0	0.0881367	0.0766155	0.0246602	0.0205214	0.0286221	0.0712956	0.031336	0.037524	0.582397
hsa-miR-6743-5p	0.0325997	0.0217958	0.0142075	0.0220191	0.0641588	0.158317	0.075426	0	0.03282	0.0507876	0.0869522	0	0.0345947	0.111253	0.136544	0.0536553	0.0442342	0.582263
hsa-miR-6853-3p	0.0325997	0	0.0426224	0.0118701	0.0366622	0.0666027	0.037713	0	0	0.0249729	0.0293214	0	0.0263043	0.0345597	0.0150526	0.0221279	0.0256217	0.545497
hsa-miR-6751-3p	0.0325997	0.0495878	0.090114	0	0.102471	0.0571106	0.113139	0	0	0.0293402	0.0423747	0.0493204	0.0200437	0.045902	0.0614707	0.0534639	0.0485426	0.518423
hsa-miR-6873-3p	0.0325997	0.0931794	0.0749327	0.0624785	0.140464	0.123713	0.075426	0	0.09846	0.177684	0.198555	0.147961	0.183294	0.122595	0.158904	0.151184	0.0803818	0.491493
hsa-miR-6738-3p	0.0325997	0.0217958	0.0151813	0.0678055	0.0658084	0.0802658	0	0	0	0.0571471	0.0556771	0.0246602	0	0.0545419	0.0516457	0.0885115	0.0758083	0.490505
hsa-miR-7156-3p	0.0325997	0	0	0.0356102	0.334309	0.165815	0.226278	0.0900589	0.03282	0.146468	0.0930624	0.345243	0.0892332	0.0653512	0.493273	0.125344	0.0424537	0.488903
hsa-miR-4717-5p	0.0325997	0.0773797	0.0445701	0.0118974	0.0910182	0.0231552	0.037713	0	0.03282	0.0649236	0.121886	0.0739805	0.0117533	0.105849	0.0418207	0.0824406	0.0874561	0.487261
hsa-miR-6855-3p	0.0325997	0.0953679	0.0881663	0.0237674	0.261265	0.161632	0.301704	0.180118	0.03282	0.2135	0.28009	0.197281	0.212583	0.220337	0.168729	0.182137	0.151118	0.472801
hsa-miR-3654	0.0325997	0.0495878	0.0587775	0.0219918	0.18601	0.0282311	0	0	0	0.0677576	0.0443285	0.0246602	0.0331617	0.0804617	0.0301051	0.0250738	0.00520515	0.456951
hsa-miR-4723-3p	0.0325997	0.016894	0.0142075	0	0.00916554	0.0679239	0.075426	0	0	0.0431274	0.016268	0.0246602	0.00829042	0.0486043	0.135914	0.0534639	0.0204165	0.427246
hsa-miR-7109-3p	0.0325997	0	0.187619	0.0660299	0.0238979	0.196029	0	0.0900589	0	0.0524371	0.138403	0.0739805	0.0774799	0.0426667	0.095543	0.0849913	0.158905	0.426
hsa-miR-7112-5p	0.0325997	0	0.0739588	0.0237947	0.00916554	0.0440957	0.037713	0	0.03282	0.0139035	0.0588917	0.0246602	0.00829042	0.0226845	0.0104552	0.0315274	0.0226455	0.42463
hsa-miR-4498	0.0325997	0	0.0142075	0	0.027178	0.0418943	0	0	0	0.0154367	0.024402	0.0493204	0.00829042	0	0.00522759	0.0469979	0.0204165	0.417337
hsa-miR-3660	0.0325997	0.0435917	0	0.0118974	0.123763	0.0723269	0.037713	0.0900589	0	0.104526	0.122454	0.0493204	0.11506	0.0313244	0.0549827	0.0221279	0.0494394	0.413343
hsa-miR-6883-3p	0.0325997	0.122066	0.189566	0.125489	0.180406	0.101879	0.263991	0.0900589	0.1641	0.177452	0.247733	0.221942	0.201018	0.202524	0.368631	0.208168	0.253108	0.400223
hsa-miR-6089	0.0325997	0.0108979	0.160178	0.0220191	0.0835023	0.145302	0	0	0.03282	0.0263899	0.0472941	0.0986407	0.0322747	0	0.0156828	0.0785253	0.0250134	0.393462
hsa-miR-6739-5p	0.0325997	0.101364	0	0.0237401	0.114598	0.111799	0.075426	0.0900589	0.06564	0.0787108	0.126112	0.0493204	0.0419298	0.119893	0.121051	0.119656	0.0976856	0.387686
hsa-miR-7110-3p	0.0325997	0.0277919	0	0.0523841	0.0327449	0.00771841	0.037713	0	0	0.0524371	0.11281	0.0986407	0.060899	0.0545419	0.0700352	0.0219365	0.0215888	0.386754
hsa-miR-4496	0.0325997	0	0	0.0118701	0.093305	0.0141156	0	0	0.09846	0.114643	0.0231411	0.0246602	0.00829042	0	0.191337	0.0791119	0.0523713	0.37919
hsa-miR-7106-3p	0.0325997	0.0277919	0	0.0118974	0	0.0471907	0.075426	0	0	0.111228	0.0605965	0.0493204	0.0175362	0.00863993	0.0365931	0.0281987	0.0427969	0.378557
hsa-miR-939-3p	0.0325997	0.050682	0.0862187	0.0356648	0.0838209	0.064829	0.113139	0	0.06564	0.0355834	0.0494968	0.0493204	0.0433628	0.045902	0.0907561	0.0503266	0.0810578	0.364239
hsa-miR-4798-3p	0.0325997	0.111168	0.0568299	0.113456	0.0818527	0.0330751	0.037713	0.0900589	0.06564	0.173892	0.261051	0.147961	0	0.198185	0.105368	0.183106	0.160598	0.354893
hsa-miR-3159	0.0325997	0.0108979	0.0303626	0.0321407	0.0238979	0.00881914	0	0	0.03282	0.0404096	0.0694233	0	0.0165808	0.0113423	0.0156828	0.0187992	0.0725332	0.343959
hsa-miR-3678-3p	0.0325997	0.0108979	0.255161	0.0101217	0.0274966	0.0857827	0.113139	0	0.09846	0.234373	0.0889059	0.0986407	0.0458704	0.139875	0.0608405	0.0252652	0.122394	0.33969
hsa-miR-4776-5p	0.0325997	0.0833757	0.028415	0.0440108	0	0.0154368	0	0	0	0.0355834	0.157068	0.0493204	0.0205214	0	0.0365931	0.0751966	0.0606178	0.316858
hsa-miR-6729-3p	0.0325997	0.0277919	0.0739588	0.0356648	0.0694071	0.0253567	0.075426	0.0900589	0.03282	0.178033	0.0595846	0.0739805	0.0263043	0.0858663	0.0961732	0.110257	0.11689	0.315514
hsa-miR-3659	0.0325997	0.0326938	0.0435963	0.0898246	0.051076	0.0571106	0.113139	0	0.06564	0.106634	0.0657648	0.147961	0.0200437	0.0685865	0.130876	0.0660008	0.107757	0.306139
hsa-miR-3177-5p	0.0325997	0	0.186645	0.0356102	0.0451905	0.0778438	0.113139	0	0	0.0404096	0.0211874	0.0739805	0.0629289	0.1712	0.135917	0.0977196	0.0644909	0.303879
hsa-miR-6780b-3p	0.0325997	0.0217958	0.0151813	0	0.0238979	0.0141156	0.037713	0	0	0.0326331	0.0100877	0.0739805	0.0205214	0.00863993	0.111036	0.0724668	0.016832	0.302423
hsa-miR-4485-5p	0.0325997	0	0.0710374	0.0457319	0.164043	0.0652814	0.263991	0.180118	0.06564	0.246865	0.0775573	0.0986407	0.0718845	0.0340268	0.196565	0.144742	0.0309867	0.30145
hsa-miR-4712-5p	0.0325997	0	0	0	0	0.0423467	0	0	0	0.08967	0.0100877	0.0246602	0.0117533	0.0226845	0.0104552	0.00939958	0	0.296949
hsa-miR-6754-3p	0.0325997	0.0108979	0.0151813	0.0475622	0.027178	0.0253567	0.037713	0	0	0.0855291	0.0261067	0.0246602	0.00829042	0.109084	0.0614707	0.0724545	0.0498878	0.279193
hsa-miR-6743-3p	0.0325997	0.016894	0.0587775	0.0118974	0.066127	0.0507134	0	0.0900589	0.03282	0.0340501	0.096028	0.147961	0.0405652	0.131235	0.0765232	0.110077	0.0808302	0.276706
hsa-miR-548g-3p	0.0325997	0	0.0293888	0	0.0294648	0	0.037713	0	0	0.0153205	0.016268	0	0.0352599	0.00863993	0.0156828	0.0127283	0.00939793	0.276594
hsa-miR-4470	0.0325997	0.10027	0.14597	0.17771	0.0841395	0.148617	0.075426	0	0.06564	0.336872	0.111354	0.123301	0.0643619	0.288923	0.236936	0.27339	0.286864	0.275614
hsa-miR-4738-5p	0.0325997	0.0326938	0.0578037	0.0118974	0.00916554	0.0308736	0.075426	0	0	0.0355834	0.0391601	0	0	0.00863993	0	0.0281987	0	0.270507
hsa-miR-4695-5p	0.0325997	0.0108979	0.115607	0.0321134	0.0183311	0.0493921	0.037713	0	0	0.0527798	0.0182217	0	0.083928	0.045369	0.112297	0.0757832	0.0682796	0.263553
hsa-miR-6862-3p	0.0325997	0.0108979	0	0.0458138	0.0451905	0.0341758	0.037713	0	0	0.0757605	0.0211874	0.0493204	0.0258266	0.143111	0.0928362	0.0536553	0.0716364	0.259309
hsa-miR-6829-5p	0.0325997	0.067576	0.0293888	0	0.0455091	0.162292	0	0.0900589	0	0.09438	0.0231411	0.0739805	0.00829042	0.0399644	0.0641774	0.0845962	0.0269538	0.255205
hsa-miR-4783-3p	0.0325997	0.016894	0	0	0.0507574	0.0264574	0.037713	0	0	0.06044	0.008134	0.0739805	0.00829042	0.0891016	0.0457879	0.0697123	0.082655	0.238971
hsa-miR-5192	0.0325997	0.0882776	0	0.0118701	0.0507574	0.0423467	0.037713	0	0	0.395901	0.0798301	0.197281	0	0.045902	0	0.0219365	0.0174403	0.237997
hsa-miR-548x-3p	0.0325997	0.100817	0.0293888	0.0237947	0	0.375444	0.037713	0	0	0.0170832	0.0378018	0.0246602	0.0175362	0.00863993	0.0852134	0.00636414	0.0237273	0.23471
hsa-miR-6720-5p	0.0325997	0.237041	0.157256	0.260677	0.182374	0.101879	0.113139	0.0900589	0	0.125131	0.0967909	0.172621	0.0400875	0.0313244	0.354212	0.115945	0.0624218	0.227939
hsa-miR-5685	0.0325997	0.0108979	0.0578037	0	0.00916554	0	0	0	0	0.00624321	0.0100877	0.0246602	0	0.0113423	0.00522759	0.0127283	0.00520515	0.217971
hsa-miR-3682-5p	0.0325997	0.016894	0.0142075	0.0101217	0	0.0317539	0.075426	0	0	0.0480698	0.0312751	0.0493204	0.0258266	0	0.0255077	0.031336	0.0373641	0.207788
hsa-miR-4761-3p	0.0325997	0	0	0.0356648	0.0180125	0	0.075426	0	0	0.0368842	0.0403509	0.0246602	0.0205214	0.13664	0.0815613	0.0379935	0.0562043	0.205626
hsa-miR-4795-5p	0.0325997	0.178744	0.0587775	0.162425	0.259335	0.155688	0.37713	0.0900589	0.19692	0.186645	0.297051	0.0739805	0.226844	0.193351	0.187119	0.179777	0.183317	0.20444
hsa-miR-4710	0.0325997	0.016894	0.0142075	0.0559355	0.0687699	0.0231552	0.037713	0	0	0	0.0261067	0	0.0087681	0	0	0	0.0152114	0.204315
hsa-miR-6727-3p	0.0325997	0.0544896	0.0862187	0.108238	0.0838209	0.0513864	0	0	0.03282	0.0663406	0.102971	0.197281	0.100696	0.113956	0.0817508	0.0534639	0.0817816	0.201994
hsa-miR-891a-5p	0.0325997	0.111168	0.206695	0.0541325	0.117203	0.443043	0.565695	0.450294	0.06564	0.0292239	0.247928	0.246602	0.0587666	0.157155	0.340795	0.179395	0.333318	0.198965
hsa-miR-3116	0.0325997	0.0108979	0.39334	0.0576566	0.0900624	0.138931	0.188565	0	0.13128	0.0587966	0.0465312	0.0739805	0.0882778	0.123128	0.117524	0.0507217	0.205072	0.198059
hsa-miR-519e-3p	0.0325997	0	0	0	0.0363436	0.00881914	0	0	0.03282	0.00624321	0.0211874	0.0246602	0.0170585	0	0.00522759	0.00939958	0	0.193612
hsa-miR-6889-5p	0.0325997	0	0.0303626	0.0678328	0.036025	0	0.037713	0	0	0.0139035	0.0130534	0.0739805	0.0087681	0.00863993	0.0711061	0.0221279	0.0552528	0.193412
hsa-miR-607	0.0325997	0	0	0.0118701	0.0327449	0.0141156	0.113139	0	0	0.0695173	0.0283095	0.0246602	0	0.119893	0.0150526	0.06345	0.0204165	0.18717
hsa-miR-526b-5p	0.0325997	0	0	0.0439835	0.0455091	0.042995	0.075426	0	0.03282	0.0480698	0.0394091	0.0986407	0.00829042	0.0399644	0	0.0125369	0.0314351	0.177144
hsa-miR-1291	0.0325997	0.288817	0.213112	0.330573	0.665582	0.4391	0.075426	0	0.06564	0.336994	0.218731	0.172621	0.658032	0.262471	0.323284	0.551332	0.476852	0.17544
hsa-miR-6869-3p	0.0325997	0	0	0	0	0	0	0	0	0.0154367	0.008134	0	0	0	0	0.00939958	0	0.17467
hsa-miR-3685	0.0325997	0	0.0151813	0	0	0.0229347	0	0	0	0	0.0130534	0	0.0170585	0.0199822	0	0	0.00581343	0.166933
hsa-miR-520a-5p	0.0325997	0.0277919	0.0151813	0.0202434	0.0605601	0.103653	0.037713	0	0.06564	0.0312161	0.0443285	0.0739805	0.0087681	0.133938	0.0150526	0	0.111861	0.165594
hsa-miR-3127-3p	0.0325997	0.0615799	0.246396	0.0475349	0.0635216	0.0926077	0.037713	0	0	0.0494868	0.0443285	0.0493204	0.108799	0.0572442	0.0359629	0.131798	0.0750611	0.160596
hsa-miR-4724-3p	0.0325997	0	0.0142075	0.0220191	0.0238979	0.00881914	0	0	0	0.0402933	0.0100877	0.0986407	0.0170585	0	0.01965	0.00939958	0.0211404	0.16057
hsa-miR-7111-5p	0.0325997	0.033788	0	0.0118974	0.087101	0.00771841	0.113139	0	0	0.0368842	0.0261067	0.0493204	0.0672787	0.0199822	0.0411905	0	0.016832	0.151691
hsa-miR-6775-3p	0.0325997	0	0	0	0.0543561	0.0407935	0	0.0900589	0	0.0154367	0.024402	0	0.0117533	0	0.0202802	0.0597262	0.0198082	0.149055
hsa-miR-194-3p	0.0325997	0.193449	0.476063	0.152835	0.155515	0.2236	0.113139	0	0.13128	0.0743435	0.100006	0.0493204	0.102829	0.045902	0.111226	0.0916488	0.260713	0.147245
hsa-miR-6883-5p	0.0325997	0	0	0.0356921	0.063203	0	0.075426	0	0	0.00766024	0.0130534	0	0.0170585	0.0426667	0.0156828	0	0.0174403	0.140473
hsa-miR-4715-5p	0.0325997	0.131869	0	0.0237947	0.0543561	0.081146	0	0	0	0.0494868	0.0514506	0.0246602	0	0.0545419	0.0202802	0.0595348	0.0187959	0.137856
hsa-miR-6862-5p	0.0325997	0	0.0293888	0.0101217	0	0	0	0	0	0.00624321	0.0342407	0	0.0375799	0.0399644	0.0104552	0.0219365	0.0199681	0.130401
hsa-miR-8075	0.0325997	0	0	0	0	0	0	0	0	0	0.0130534	0	0	0	0	0	0.0317105	0.115315
hsa-miR-378b	0.0325997	0.122066	0.501157	0.101667	0.0474773	0.0540289	0	0.0900589	0.06564	0.0418266	0.107821	0.0739805	0.046348	0.0399644	0.0711061	0.0981148	0.06443	0.103344
hsa-miR-3692-3p	0.0325997	0.0217958	0.0142075	0.0237674	0.0451905	0.00771841	0.037713	0	0.03282	0.0571471	0.008134	0	0	0.0685865	0.0255077	0.0597262	0.0319991	0.102274
hsa-miR-4726-3p	0.0325997	0	0.186645	0	0.0330635	0.0771708	0	0	0.06564	0.0201467	0.016268	0.0493204	0.120075	0.0199822	0.0602103	0.0344733	0.0758292	0.100169
hsa-miR-4766-5p	0.0325997	0.016894	0.0151813	0.0118974	0.0274966	0.00771841	0	0	0	0.0216799	0.0231411	0	0.0322747	0.0513066	0.00982498	0.0127283	0.0710725	0.0932145
hsa-miR-3677-5p	0.0325997	0.0108979	0.0151813	0.0475895	0.0180125	0.042995	0.075426	0	0.06564	0.0509039	0.0374554	0.0246602	0.0175362	0.0718218	0.0457879	0.0440643	0.0407887	0.0900229
hsa-miR-7107-3p	0.0325997	0	0	0	0	0	0	0	0	0	0	0	0	0	0.0104552	0	0	0.0885576
hsa-miR-1229-5p	0.0325997	0.0604857	0.0739588	0	0.0815341	0.024256	0	0.180118	0.03282	0.00766024	0.0913736	0.0246602	0	0.0340268	0.0313655	0.0127283	0.0505064	0.0866409
hsa-miR-4760-3p	0.0325997	0	0	0	0.0147324	0.0141156	0.037713	0	0	0	0.0231411	0	0.0601312	0.00863993	0.0248775	0	0.0110186	0.0837533
hsa-miR-7157-5p	0.0325997	0.0277919	0.0142075	0.0118701	0.144381	0.15921	0.716547	0.360236	0.06564	0.10085	0.197559	0.123301	0.0117533	0.0799287	0.119604	0.147651	0.110285	0.0824902
hsa-miR-7155-5p	0.0325997	0.0326938	0.296809	0.0303651	0.0419104	0.0976968	0.075426	0.0900589	0.06564	0.0599811	0.0130534	0.123301	0.0087681	0.0345597	0.0202802	0.056984	0.110767	0.0719096
hsa-miR-6827-3p	0.0325997	0.016894	0	0.0678055	0.0147324	0.0154368	0.037713	0	0	0.0653824	0.0361945	0.0246602	0.00829042	0.083164	0.0248775	0.0505303	0.103636	0.0706834
hsa-miR-6740-5p	0.0325997	0.0555838	0.0587775	0.186643	0.0697256	0.0968033	0.150852	0.180118	0	0.0883631	0.109844	0.0739805	0.0610866	0.0113423	0.136985	0.0346647	0.146776	0.0694844
hsa-miR-4281	0.0325997	0	0	0	0.0147324	0.00881914	0	0.0900589	0	0	0.0445775	0.0246602	0	0.0172799	0.0104552	0	0	0.0693433
hsa-miR-891a-3p	0.0325997	0	0.103348	0	0.0507574	0.0540289	0	0	0.09846	0	0	0.0246602	0.0117533	0.0340268	0.0104552	0	0.0281938	0.0638886
hsa-miR-3165	0.0325997	0.0277919	0.0455439	0.0338618	0.0749739	0.1021	0.150852	0.180118	0.03282	0.0451195	0.0674696	0.0246602	0	0.0399644	0.0150526	0.0252652	0.0250134	0.0604705
hsa-miR-548ae-3p	0.0325997	0.117164	0.103348	0.0594868	0.0147324	0.0396928	0.075426	0	0.06564	0.0466528	0.0738988	0.0246602	0.0117533	0.0599466	0.0753884	0.0507217	0.0720197	0.058881
hsa-miR-3619-3p	0.0325997	0.0386898	0.0994523	0.0118974	0.11396	0.0264574	0.075426	0.0900589	0.06564	0.0388763	0.0211874	0.123301	0.0345947	0.0858663	0.0750733	0.13533	0.0531838	0.0569122
hsa-miR-602	0.0325997	0	0.028415	0	0.0723685	0.024256	0	0.0900589	0.06564	0.0124864	0.0182217	0.0246602	0.0283342	0.0486043	0.0861587	0.0720716	0.113309	0.0513748
hsa-miR-1180-5p	0.0325997	0.0953679	0.171464	0.0678055	0.22003	0.170879	0.414843	0	0.06564	0.288569	0.0899178	0.0986407	0.577516	0.279218	0.285813	0.116136	0.155936	0.0471965
hsa-miR-12119	0.0325997	0.0108979	0	0	0	0	0	0	0	0.0229807	0	0	0	0	0.00522759	0	0	0.0463171
hsa-miR-1915-5p	0.0325997	0.0446859	0.0151813	0.0440108	0.00916554	0.0359496	0.113139	0	0	0.0124864	0.008134	0	0.0165808	0.0113423	0.0817508	0.0187992	0.0406289	0.0432796
hsa-miR-4526	0.0325997	0.033788	0.231215	0.0541598	0.0658084	0.113793	0.301704	0	0.13128	0.115711	0.0514506	0.0739805	0.141552	0.114488	0.0712956	0.103599	0.0477744	0.0399419
hsa-miR-6822-5p	0.0325997	0.0664817	0.129815	0.0356102	0.134578	0.0765226	0.414843	0.0900589	0.09846	0.0987412	0.145525	0.147961	0.161595	0.0486043	0.0621009	0.232679	0.101651	0.0397988
hsa-miR-4669	0.0325997	0	0.0151813	0.0118701	0	0.0141156	0	0	0	0	0	0	0	0	0	0.00939958	0.00520515	0.0306829
hsa-miR-3682-3p	0.0325997	0.137865	0.0607252	0.0797302	0.13589	0.0919594	0.226278	0.0900589	0	0.098631	0.0805229	0	0.0400875	0.303501	0.0405603	0.113968	0.161324	0.0259315
hsa-miR-378h	0.0325997	0.395083	1.43243	0.319126	0.160763	0.259964	0.226278	0.450294	0.09846	0.0724676	0.179696	0.0246602	0.0527961	0.117191	0.0666982	0.138647	0.113604	0.0202657
hsa-miR-6874-3p	0.0325997	0	0	0	0	0.0165376	0	0	0.03282	0.0124864	0.0426237	0.0739805	0.0498109	0.0399644	0.0261379	0.0697123	0.0318392	0.0192427
hsa-miR-6804-3p	0.0325997	0	0.0151813	0	0.0147324	0.064829	0	0	0.06564	0.00624321	0.008134	0.0246602	0.0248713	0	0.0150526	0	0.016832	0.0126853
hsa-miR-548ap-3p	0.0325997	0.0953679	0.0881663	0.320396	0.204941	0.113793	0.037713	0	0.26256	0.226672	0.155932	0.0986407	0.0352599	0.269474	0.0666982	0.206012	0.326695	0.00549892
hsa-miR-4533	0.0325997	0	0	0.0220191	0.0274966	0	0.075426	0	0	0.0154367	0	0	0.0117533	0.0113423	0.0150526	0.0595348	0	0.00337061
hsa-miR-4802-3p	0.0325997	0.0108979	0.0303626	0.0726275	0.00916554	0.0418943	0.037713	0	0	0.00766024	0.008134	0	0.0336394	0	0.0399301	0	0	-0.00540322
hsa-miR-12132	0.0325997	0	0	0	0	0	0	0	0	0	0	0	0	0	0	0	0	-0.0116468
hsa-miR-4713-3p	0.0325997	0	0	0	0	0	0	0	0	0	0	0	0	0	0	0	0	-0.0116468
hsa-miR-6734-3p	0.0325997	0.0833757	0.0445701	0.0356375	0.0874195	0.064829	0.037713	0	0.3282	0.206409	0.141119	0.0986407	0.0345947	0.582719	0.131316	0.421627	0.396347	-0.0154008
hsa-miR-6826-3p	0.0325997	0	0.0151813	0.0761243	0.090381	0.0330751	0.113139	0	0.09846	0.0745759	0.0638111	0.0246602	0.10044	0.00863993	0.00982498	0.0595348	0.0162237	-0.0215415
hsa-miR-4751	0.0325997	0	0	0	0	0	0	0	0	0	0	0	0	0.0313244	0	0	0	-0.0336759
hsa-miR-122-3p	0.0325997	0.194543	1.76018	3.27106	1.85431	1.24066	5.05354	0	1.01742	0.946055	1.46601	0.0739805	4.02032	1.30094	1.98095	1.80526	0.998422	-0.0366758
hsa-miR-6769a-5p	0.0325997	0.0386898	0.0607252	0.137332	0.240329	0.149498	0.37713	0.180118	0.39384	0.112877	0.110342	0.147961	0.142916	0.260834	0.301306	0.192889	0.1629	-0.0432186
hsa-miR-7158-5p	0.0325997	0	0	0.0118701	0.0363436	0.00771841	0.226278	0.180118	0	0.0215637	0.0524625	0	0	0.217102	0.0711061	0.152548	0.119251	-0.046223
hsa-miR-6801-3p	0.0325997	0	0.0142075	0.0118701	0.0821713	0.040573	0.113139	0.270177	0.03282	0.0340501	0.0455894	0.0246602	0.0375799	0.132301	0.112297	0.0661922	0.0588373	-0.0462525
hsa-miR-4697-5p	0.0325997	0	0	0.0951789	0.0180125	0.00771841	0	0	0	0.0229807	0.008134	0	0	0.0113423	0.0156828	0	0	-0.0463333
hsa-miR-498-5p	0.0325997	0	0.0293888	0.0118974	0.0546747	0.00881914	0	0.0900589	0.06564	0.0292239	0.024402	0	0	0.0972086	0.0255077	0.0534639	0.0483827	-0.0521193
hsa-miR-371b-3p	0.0325997	0.033788	0	0.0999463	0.0183311	0.040573	0	0	0	0.0308734	0.0391601	0.0246602	0.0532054	0.00863993	0.0301051	0	0.0116269	-0.0544479
hsa-miR-6774-3p	0.0325997	0.105172	0.0151813	0.235025	0.051076	0.14819	0.226278	0	0.03282	0.0829618	0.0696723	0.0493204	0.0581014	0.163093	0.102031	0.208168	0.128472	-0.0761842
hsa-miR-588	0.0325997	0	0	0.125544	0.051076	0.0407935	0.301704	0.0900589	0.06564	0.0216799	0.016268	0.0493204	0.0087681	0.045902	0.11979	0.0628635	0.00939793	-0.0818834
hsa-miR-1912-5p	0.0325997	0	0	0.0475622	0.0658084	0.00881914	1.05596	0.990648	0.13128	0.919801	0.0283095	0.0246602	0.0235066	0.460694	0.208029	0.179012	0.00520515	-0.0869453
hsa-miR-10397-5p	0.0325997	0.0833757	0	0.0118974	0.0327449	0.024256	0	0	0	0	0.0364435	0	0.0371023	0	0.00522759	0.00939958	0.0116269	-0.0879148
hsa-miR-1236-3p	0.0325997	0.0217958	0	0.0118974	0.036025	0.021834	0.037713	0.0900589	0.03282	0.0154367	0.0231411	0.0493204	0.044915	0.0572442	0.0953535	0.091266	0.0756693	-0.0892562
hsa-miR-4446-5p	0.0325997	0.0217958	0.028415	0.0338891	0.0697256	0.119065	0.113139	0.180118	0.03282	0.00624321	0.0344897	0.147961	0.0942482	0.0685865	0.109965	0.144131	0.045834	-0.0894419
hsa-miR-4753-3p	0.0325997	0.0217958	0.028415	0.0457865	0.0274966	0.021834	0	0	0.1641	0.0791696	0.0999355	0.0246602	0.0975236	0.18848	0.0399301	0.0630672	0.109289	-0.0897516
hsa-miR-4684-3p	0.0325997	0.0217958	0	0.0202434	0.0327449	0.0154368	0	0	0.09846	0.0124864	0.0283095	0.0739805	0.0087681	0.27271	0.0294749	0.073041	0.121708	-0.0935097
hsa-miR-6876-3p	0.0325997	0	0	0	0.0366622	0	0	0	0.19692	0.0201467	0.0475431	0.0246602	0.034117	0.431501	0.0392999	0.0822492	0.176348	-0.10307
hsa-miR-499b-3p	0.0325997	0.0446859	0	0.0356375	0.0366622	0.0394723	0.037713	0	0.19692	0.0723513	0.0647529	0	0.0371023	0.16039	0.0704759	0.0728496	0.15956	-0.109393
hsa-miR-3622b-5p	0.0325997	0.0931794	0.0607252	0.0118974	0.0274966	0.0496127	0.150852	0	0.1641	0.0493706	0.0837376	0.0246602	0	0.111253	0.0104552	0.26144	0.160315	-0.110002
hsa-miR-6872-5p	0.0325997	0.016894	0.0435963	0.069472	0.0716938	0.0705532	0.150852	0.360236	0.29538	0.0716256	0.117464	0.221942	0.0087681	0.698806	0.262254	0.320171	0.321092	-0.110559
hsa-miR-4430	0.0325997	0	0	0.124957	0.0569614	0.00771841	0.037713	0.0900589	0	0.0572633	0.0475431	0	0.0654364	0.0199822	0.0411905	0.0252652	0.0900682	-0.11203
hsa-miR-302c-5p	0.0325997	0.016894	0.0151813	0.0101217	0.036025	0.0396928	0.414843	0.0900589	0.13128	0.0153205	0.0130534	0	0	0.0766935	0.0712956	0.040927	0.0696351	-0.113987
hsa-miR-190b-3p	0.0325997	0.105172	0.028415	0.125489	0.090381	0.0760701	6.03408	0.360236	0.03282	0.370375	0.0608455	0.0246602	1.14036	0.23815	0.0261379	0.321203	0.126709	-0.114428
hsa-miR-4719	0.0325997	0.0931794	0	0.128536	0.00916554	0.115322	0	0	0.06564	0.0777526	0.0778063	0.0493204	0.0380576	0.091804	0.0150526	0.116914	0.0319991	-0.124122
hsa-miR-892b	0.0325997	0.0664817	0.120477	0.0220191	0.0386303	0.124595	0.565695	0.180118	0.22974	0.0524371	0.079511	0.0493204	0.0705199	0.109084	0.116453	0.157267	0.0978289	-0.134025
hsa-miR-6826-5p	0.0325997	0.067576	0.0749327	0.22795	0.273055	0.111126	0.113139	0	0.42666	0.0638492	0.169304	0.221942	0.218008	0.205759	0.113933	0.172533	0.153138	-0.135364
hsa-miR-3529-3p	0.0325997	0.0108979	0	0.132032	0.00916554	0.00881914	0.037713	0	0	0	0.0586427	0	0.0511756	0.0286221	0.0104552	0	0.0110186	-0.138692
hsa-miR-7973	0.0325997	0.0108979	0	0.00506084	0	0	0	0	0	0.00383012	0	0	0	0	0	0	0.00290672	-0.145353
hsa-miR-6787-3p	0.0325997	0.016894	0.0151813	0.0118974	0	0	0.075426	0	0	0.00624321	0	0	0.0087681	0.0199822	0.00982498	0.0252652	0.00939793	-0.145473
hsa-miR-4423-3p	0.0325997	0.912801	0.0293888	1.2844	0.213826	0.201764	14.5195	0.900589	0.39384	2.0002	0.197045	0.147961	3.01359	0.532515	0.134027	1.03487	0.660898	-0.147594
hsa-miR-1322	0.0325997	0.050682	0.0293888	0.0202434	0.036025	0.0330751	0.075426	0.0900589	0	0.0383012	0.0100877	0.0246602	0.0117533	0.0313244	0.0255077	0.0127283	0.0198082	-0.151313
hsa-miR-4793-5p	0.0325997	0	0.0142075	0.0220191	0	0.116864	0	0	0	0.0153205	0.0130534	0	0.184914	0.0113423	0	0.0628635	0.00939793	-0.15394
hsa-miR-5705	0.0325997	0.0108979	0.0303626	0.0237401	0.0183311	0.00771841	0.075426	0	0.06564	0.00766024	0	0	0.00829042	0.0313244	0.0399301	0.0187992	0.0278506	-0.154426
hsa-miR-3944-3p	0.0325997	0.0386898	0.127867	0.0761516	0.0474773	0.128778	0.113139	0.180118	0.13128	0.0911972	0.0394091	0.0246602	0.0468257	0.183608	0.0869784	0.0663836	0.101899	-0.155197
hsa-miR-3132	0.0325997	0.0326938	0.148892	0.0832816	0.0451905	0.0562303	0.414843	0.270177	0.06564	0.0754178	0.0766155	0.123301	0.0410428	0.128	0.0307353	0.0814712	0.111501	-0.156507
hsa-miR-4709-3p	0.0325997	0.0435917	0	0.0559082	0.0180125	0.024256	0	0	0.06564	0.0385337	0.0391601	0.0493204	0.0258266	0.117724	0.0359629	0.0507217	0.0478187	-0.156772
hsa-miR-1304-5p	0.0325997	0.0713836	0.0445701	0.208689	0.11396	0.0524871	0.037713	0	0.19692	0.0926142	0.0462822	0.0739805	0.0458704	0.285688	0.108705	0.139628	0.190951	-0.163557
hsa-miR-1914-3p	0.0325997	0.117164	0.0293888	0.0625058	0.0455091	0.0176383	0.490269	0.450294	0.09846	0	0.0391601	0	0.0405652	0.105849	0.33462	0.0534639	0.0372485	-0.164681
hsa-miR-5703	0.0325997	0.0277919	0	0.0202434	0	0.0264574	0	0	0	0.00624321	0	0	0	0	0	0	0.00520515	-0.176384
hsa-miR-3146	0.0325997	0.144956	0.0597514	0.0541325	0.0366622	0.0407935	0	0	0.03282	0.0479536	0.0283095	0	0.0087681	0.0567113	0.0150526	0.0820578	0.112181	-0.181822
hsa-miR-6772-3p	0.0325997	0	0	0.0118701	0.0183311	0.0229347	0	0.0900589	0	0	0	0	0.0375799	0.139875	0.0255077	0.0281987	0.0209805	-0.184175
hsa-miR-6828-3p	0.0325997	0.033788	0	0.0118701	0.123088	0.0330751	0.075426	0.0900589	0.75486	0.100966	0.127552	0.0739805	0.0258266	0.822467	0.07923	0.364631	0.381903	-0.188492
hsa-miR-3663-5p	0.0325997	0	0.0142075	0.0118701	0.0815341	0.061734	0.075426	0.81053	0	0.0801278	0.0423747	0.0246602	0	0.0259198	0.0307353	0.0630549	0.0710282	-0.192006
hsa-miR-520b-3p	0.0325997	0.783645	0.0568299	0.0559355	0.303213	0.0972558	0.490269	0.180118	0	0.109927	0.119932	0.0739805	0.0438405	0.0604795	0.0411905	0.156859	0.111497	-0.193734
hsa-miR-520c-3p	0.0325997	0.783645	0.0568299	0.0559355	0.303213	0.0972558	0.490269	0.180118	0	0.109927	0.119932	0.0739805	0.0438405	0.0604795	0.0411905	0.156859	0.111497	-0.193734
hsa-miR-4676-5p	0.0325997	0.0108979	0.028415	0.0594868	0.0238979	0.0588843	0	0.0900589	0	0	0.0100877	0.0493204	0.0170585	0.0313244	0.0104552	0.00939958	0.0788898	-0.193997
hsa-miR-5681a	0.0325997	0.144956	0	0.0439835	0.0363436	0	0.75426	0.270177	0.13128	0.121838	0.032536	0.0246602	0.0424075	0.0426667	0.0980638	0.00939958	0.101695	-0.20093
hsa-miR-4653-3p	0.0325997	0	0	0.0594868	0	0	0	0	0	0.00766024	0	0	0.0175362	0.0431997	0.0209104	0	0.00581343	-0.20329
hsa-miR-3664-3p	0.0325997	0.351491	0.102374	0.10511	0.0419104	0.132753	1.13139	0.180118	0.03282	0.0876718	0.0231411	0.123301	0.186944	0.143111	0.0850878	0.258124	0.0928002	-0.215093
hsa-miR-3691-3p	0.0325997	0.0326938	0.0151813	0.0659753	0.0183311	0.021834	0.037713	0	0	0.0263899	0.016268	0.0246602	0.0292895	0.0199822	0.0104552	0.0221279	0.0250134	-0.216013
hsa-miR-4479	0.0325997	0.111168	0.118529	0.169528	0.027178	0.0341758	0.037713	0.180118	0.03282	0.100391	0.110786	0.0739805	0.0668694	0.0858663	0.0855285	0.0916488	0.0897797	-0.223577
hsa-miR-4767	0.0325997	0.271923	0.481506	0.261019	0.124082	0.284465	0.113139	0.360236	0.29538	0.090239	0.173212	0.172621	0.123828	0.16903	0.152857	0.378941	0.339796	-0.226913
hsa-miR-627-3p	0.0325997	0.0784739	0.0881663	0.101667	0.0274966	0.0352766	0.075426	0	0.06564	0.0527798	0.0537234	0.0739805	0.0619735	0.105849	0.0347025	0.0822492	0.163509	-0.227631
hsa-miR-3667-3p	0.0325997	0.0871833	0.0426224	0.225941	0.101515	0.00771841	0.226278	0.0900589	0.1641	0.0737683	0.0824767	0.0246602	0.0170585	0.203057	0.072556	0.0348562	0.0163836	-0.232896
hsa-miR-4677-3p	0.0325997	0.344401	0.161151	0.384364	0.298246	0.17817	0.490269	0.450294	0.29538	0.338637	0.260359	0.221942	0.247144	0.74741	0.252997	0.337618	0.668705	-0.235248
hsa-miR-10401-5p	0.0325997	0.0217958	0.0455439	0.0576839	0.0959479	0.0800453	0.188565	0.270177	0.22974	0.122564	0.0965419	0.0986407	0.0898984	0.0685865	0.0836414	0.0857693	0.203347	-0.236379
hsa-miR-4768-3p	0.0325997	0	0	0	0	0.00771841	0	0.0900589	0	0	0	0	0	0	0.00522759	0	0	-0.236522
hsa-miR-6890-5p	0.0325997	0	0	0.0118974	0.0327449	0	0.113139	0.270177	0	0.0154367	0.016268	0	0.0087681	0.0885687	0	0.00939958	0.00581343	-0.240467
hsa-miR-6745	0.0325997	0.0108979	0.0587775	0.118728	0.0147324	0.0370503	0	0	0.19692	0.052896	0.024402	0	0.0352599	0	0.0554234	0.135151	0.152548	-0.24123
hsa-miR-7152-3p	0.0325997	0.120971	0.244449	0.360596	0.036025	0.139591	0.37713	0.270177	0.06564	0.0445444	0.0999355	0.0246602	0.0165808	0.237084	0.0353327	0.18507	0.102647	-0.25959
hsa-miR-6828-5p	0.0325997	0.106266	0.0293888	0.0118701	0.0730057	0.0176383	0	0.180118	0.36102	0.0933056	0.0938253	0.0986407	0.0380576	0.371022	0.0549827	0.28219	0.389232	-0.262011
hsa-miR-520g-5p	0.0325997	0.377095	0.0142075	0	0.0540375	0	0.113139	0	0	0.00766024	0	0.0246602	0.0087681	0.00863993	0.0606509	0.0125369	0.0105702	-0.262565
hsa-miR-363-5p	0.0325997	0.568925	0.0455439	0.076097	0.169909	0.0899652	0.113139	0.270177	0.06564	0.100274	0.198306	0.197281	0.118045	0.302968	0.115823	0.28807	0.108704	-0.268299
hsa-miR-3152-3p	0.0325997	0.016894	0	0.0696085	0	0.0154368	0.037713	0	0	0.00624321	0	0	0	0	0	0	0	-0.269356
hsa-miR-6079	0.0325997	0	0	0	0	0	0	0.0900589	0	0	0	0	0	0	0	0	0	-0.270815
hsa-miR-518f-5p	0.0325997	0.149857	0	0.0118974	0.027178	0	0.075426	0	0	0.0124864	0.024402	0	0.0258266	0.0826311	0.00982498	0.0442557	0.016832	-0.27576
hsa-miR-548d-3p	0.0325997	0.389087	0.159204	0.515248	0.0238979	0.117096	0.226278	0	0.03282	0.227116	0.0930974	0.0493204	0.0698547	0.275431	0.0768383	0.102024	0.101026	-0.276166
hsa-miR-6502-5p	0.0325997	0.0773797	0	0.475541	0.101515	0.021834	0.037713	0	0.03282	0.0263899	0.0293214	0.0246602	0.0624512	0.0772264	0.0209104	0.0597385	0.0156155	-0.276522
hsa-miR-548ac	0.0325997	0.033788	0	0.0559355	0.0183311	0.021834	0	0	0	0.0216799	0.008134	0.0246602	0.0258266	0.0399644	0.00522759	0.0346647	0.0354237	-0.27716
hsa-miR-4728-3p	0.0325997	0.264833	0.0142075	0.23508	0.126725	0.00771841	0.301704	0	0.03282	0.0803603	0.0312751	0.0246602	0.0366246	0.0626489	0.0418207	0.0851827	0.0558402	-0.277976
hsa-miR-612	0.0325997	0.0108979	0	0	0	0	0	0	0.09846	0.0153205	0.0130534	0	0.0117533	0	0.00982498	0.0252652	0.00520515	-0.280474
hsa-miR-4683	0.0325997	0.246845	0.0293888	4.10173	0.063203	0.0754218	0.113139	0	0.19692	0.128081	0.127373	0.147961	0.191072	0.0572442	0.152227	0.138455	0.151179	-0.281713
hsa-miR-6771-5p	0.0325997	0.050682	0	0.0404867	0.027178	0	0	0	0	0	0	0.0246602	0	0.0199822	0.00522759	0.0187992	0	-0.285287
hsa-miR-6824-3p	0.0325997	0.302428	0.0862187	0.315206	0.143744	0.141131	0.113139	0	0.1641	0.116054	0.0983008	0.197281	0.109755	0.245191	0.103291	0.346061	0.164188	-0.298044
hsa-miR-4659a-3p	0.0325997	0.13896	0.228293	0.137359	0.0513946	0.0760701	0.037713	0	0.19692	0.0388763	0.0465312	0.0739805	0.0986665	0.191182	0.0464181	0.186231	0.199528	-0.3054
hsa-miR-4635	0.0325997	0.016894	0	0.0202434	0	0	0	0	0	0	0	0	0.0087681	0.0313244	0	0.0378021	0	-0.307439
hsa-miR-200b-5p	0.0325997	0.016894	0.0578037	0.0980887	0.115553	0.124582	0.113139	0.180118	0.22974	0.155772	0.0426237	0.0739805	28.6644	0.260834	0.0255077	0.20151	0.120158	-0.322994
hsa-miR-6741-5p	0.0325997	0.0762854	0.0455439	0.16476	0.0687699	0.0253567	0.037713	0	0.13128	0.0153205	0.0443285	0.0493204	0.0419298	0.159857	0.0353327	0.0379935	0.0368001	-0.32443
hsa-miR-6809-5p	0.0325997	0.79126	0.0142075	0.471511	0.212457	0.209935	0.263991	0.0900589	1.41126	0.204307	0.235762	0.221942	0.0654364	1.53912	0.278567	1.37962	0.877324	-0.327653
hsa-miR-5003-3p	0.0325997	0.131869	0	0.0541598	0	0.0141156	0	0	0	0.0139035	0.0211874	0	0.0205214	0.0286221	0.0202802	0	0	-0.327657
hsa-miR-6840-3p	0.0325997	0.0446859	0	0.0202434	0	0	0	0	0.19692	0.0139035	0	0.0246602	0	0	0.0554234	0.00939958	0.0104103	-0.328355
hsa-miR-514a-5p	0.0325997	0.201634	0	0.087967	0.0147324	0.10122	0.37713	0.0900589	0.09846	0.243217	0.0507577	0.0246602	9.74084	0.149048	0.0261379	0.097732	0.0721629	-0.330567
hsa-miR-183-3p	0.0325997	0.552031	0.0426224	0.449123	0.0569614	0.256909	0.075426	0.0900589	0.26256	0.084954	0.0524625	0.0246602	29.5536	0.140408	0.0658785	0.13496	0.02623	-0.331182
hsa-miR-506-5p	0.0325997	0.050682	0	0.0101217	0.0180125	0.0372708	0.037713	0	0.09846	0.0615144	0.0100877	0	2.20227	0.0431997	0.00522759	0	0.0187959	-0.334006
hsa-miR-581	0.0325997	0.132963	0.0435963	0.133863	0.042229	0.0897579	0	0	0.13128	0.104874	0.0462822	0.0246602	0.0634066	0.0745241	0.00522759	0.0250738	0.0492795	-0.341913
hsa-miR-3684	0.0325997	0.0446859	0.0142075	0.0660572	0.0238979	0	0.037713	0	0.13128	0.0417104	0.0413628	0.0246602	0.046348	0.0804617	0.0353327	0.101252	0.114174	-0.342174
hsa-miR-6512-5p	0.0325997	0.0773797	0	0.0237401	0.0180125	0.0141156	0	0	0	0	0	0	0.0117533	0	0	0.0127283	0	-0.348079
hsa-miR-4648	0.0325997	0.016894	0	0.0237401	0	0	0	0	0.03282	0	0	0	0	0.0340268	0.0156828	0.0344733	0.0110186	-0.355523
hsa-miR-548m	0.0325997	0.0108979	0	0.0101217	0.00916554	0	0	0.0900589	0.06564	0.0139035	0.0100877	0.0246602	0.0205214	0	0.0411905	0.00939958	0.0104103	-0.35741
hsa-miR-615-3p	0.0325997	0.0882776	0.162125	0.714296	0.0363436	0.146429	0	0	2.98662	0.122872	0.0655158	0	0.12144	0.0966756	0.0209104	0.128494	0.117304	-0.36914
hsa-miR-5692b	0.0325997	0.0277919	0	0.0422351	0	0	0	0	0	0	0	0	0	0	0	0	0.00520515	-0.377857
hsa-miR-4707-5p	0.0325997	0.110073	0.0293888	0.0761789	0.0455091	0.0165376	0	0.0900589	0.06564	0.0124864	0.0647529	0.0739805	0.0087681	0.0572442	0.0104552	0.113381	0.0631457	-0.383978
hsa-miR-4694-3p	0.0325997	0.0615799	0	0.0422624	0	0.0141156	0.037713	0.0900589	0	0.00766024	0.0231411	0.0246602	0	0.102613	0	0.0509132	0.0226455	-0.387015
hsa-miR-548ax	0.0325997	0.164563	0.0435963	0.438469	0.0546747	0.0873359	0.113139	0.0900589	0.19692	0.154594	0.106879	0.197281	0.111784	0.17984	0.146999	0.100666	0.163496	-0.387174
hsa-miR-3910	0.0325997	1.60489	0.201826	0.568794	0.0180125	0.0538084	0.113139	0	0	0.0216799	0.0201755	0	0.0205214	0.0426667	0.0554234	0.0346647	0.0690268	-0.393019
hsa-miR-152-5p	0.0325997	0.239229	0	0.424823	0.162075	0.0141156	0.037713	0	0.09846	0.0201467	0.0554281	0.147961	0.0922184	0.0977416	0.0104552	0.0472016	0.0619734	-0.393278
hsa-miR-3160-3p	0.0325997	0.105172	0.104321	0.254025	0.102152	0.0692452	0.037713	0.0900589	0.29538	0.134557	0.14238	0.172621	0.175669	0.263004	0.0510155	0.135509	0.167403	-0.394913
hsa-miR-3191-5p	0.0325997	0.0277919	0.0151813	0	0	0	0.037713	0	0.06564	0	0.0100877	0	0.0200437	0.0113423	0.00522759	0	0	-0.395489
hsa-miR-3154	0.0325997	0.760185	0.0293888	2.28442	0.26134	0.021834	0.075426	0	0.19692	0.0384174	0.0522135	0.0493204	0.353299	0.0718218	0.00522759	0.0254566	0.00520515	-0.396404
hsa-miR-7706	0.0325997	0.303523	0.0871925	0.479324	0.192533	0.0930601	0.527982	0.0900589	0.45948	0.189944	0.235124	0.0986407	0.399528	0.271644	0.198015	0.627856	0.310928	-0.398248
hsa-miR-216b-3p	0.0325997	0	0	0	0.00916554	0.0141156	0.301704	0.540353	0.09846	0.139267	0.0344897	0.172621	0.251306	0.176071	0.00982498	0.0754004	0.137767	-0.408422
hsa-miR-217-3p	0.0325997	0.067576	0	0.244518	0.0451905	0.0341758	0.565695	0.270177	0.19692	0.123604	0.0364435	0.0246602	0.160333	0.128	0.0353327	0.0940081	0.0684352	-0.41604
hsa-miR-3074-3p	0.0325997	0.255029	0.353639	0.191574	0.0965851	0.110259	0.339417	0.360236	0.19692	0.0892051	0.163249	0.0493204	0.257498	0.151751	0.0817508	0.0973368	0.194601	-0.419597
hsa-miR-4659b-3p	0.0325997	0.120971	0	0.15763	0.027178	0.0176383	0.113139	0	0	0.00624321	0	0	0.0493333	0.0545419	0.0209104	0.0348562	0.0157753	-0.442093
hsa-miR-3926	0.0325997	1.36618	0.0142075	1.37728	0.0612256	0.0884367	0.188565	0.0900589	0.03282	0.0292239	0.0694233	0.0493204	0.137705	0.0518396	0.0202802	0.0438667	0.0469219	-0.464198
hsa-miR-4649-3p	0.0325997	0.614705	0.0578037	0.213593	0.00916554	0.0482914	0.301704	0	0.3282	0.11207	0.0261067	0	0.046348	0.134471	0.0666982	0.169791	0.131954	-0.519793
hsa-miR-6875-5p	0.0325997	0.189642	0.0293888	0.13919	0.0752925	0.0705532	0.075426	0.0900589	0.29538	0.0727	0.0263557	0.0246602	0.0170585	0.131235	0.0294749	0.14746	0.109792	-0.548086
hsa-miR-6852-5p	0.0325997	0.132963	0	0.135666	0.0327449	0.0474112	0.037713	0	0.09846	0.0480698	0.008134	0.0493204	0.0629289	0.0340268	0.0457879	0.0507217	0.0888517	-0.566372
hsa-miR-5189-5p	0.0325997	0.147669	0	0.117171	0.0147324	0.0141156	0	0.0900589	0.06564	0.00624321	0.0261067	0.0493204	0.0555938	0.0313244	0.0301051	0.0219365	0.0152114	-0.678844

## Sheet: 4
sncRNA	hsa-miR-128-3p	hsa-miR-885-5p	hsa-miR-129-1-3p	hsa-miR-124-3p	hsa-miR-1224-3p	hsa-miR-187-3p	hsa-miR-769-3p	hsa-miR-935	hsa-miR-221-5p	hsa-miR-124-5p	hsa-miR-299-5p	hsa-miR-139-5p	hsa-miR-6511b-3p	hsa-miR-769-5p	hsa-miR-598-3p	hsa-miR-328-3p	hsa-miR-383-5p	hsa-miR-103a-3p	hsa-miR-139-3p	hsa-miR-425-5p	hsa-miR-331-3p	hsa-miR-181c-3p	hsa-miR-876-3p	hsa-miR-221-3p	hsa-miR-5586-5p	hsa-miR-342-5p	hsa-miR-885-3p	hsa-miR-940	hsa-miR-6511a-3p	hsa-miR-218-5p	hsa-miR-222-3p	hsa-miR-138-5p	hsa-miR-128-1-5p	hsa-miR-95-3p	hsa-miR-181c-5p	hsa-miR-873-5p	hsa-miR-628-3p	hsa-miR-876-5p	hsa-miR-1296-5p	hsa-miR-3200-5p	hsa-miR-26b-5p	hsa-miR-4286	hsa-miR-7704	hsa-miR-17-3p	hsa-miR-30c-2-3p	hsa-miR-32-3p	hsa-miR-155-5p	hsa-miR-142-3p	hsa-miR-193a-3p
occipital_lobe	2184.39	87.8151	1497.18	198684	10.4704	47.2427	184.26	14.4511	17.8777	27.7073	66.9552	3784.79	9.54756	382.615	138.934	168.69	289.291	3972.99	480.158	305.303	185.362	39.281	71.7925	358.962	4.78551	33.3626	44.3336	10.2908	6.19072	1301.37	626.076	4494.69	16.265	655.084	1441.69	111.396	83.2127	128.294	21.7151	12.2346	6402.51	28.5911	13.7464	23.6048	16.3638	6.44271	56.7189	146.683	248.244
frontal_lobe	1750.24	63.296	701.844	111106	7.42455	41.4997	146.056	16.791	21.1006	21.4726	44.2175	3940.58	6.61909	379.643	106.596	147.451	210.892	3690.57	429.014	329.241	168.331	30.8349	54.4463	338.772	5.42766	17.6636	34.8612	12.3991	5.88742	1079.25	690.527	4129.12	9.84191	569.365	1170.1	88.684	84.179	79.4339	17.0272	11.4194	8276.64	35.689	22.282	22.6666	14.1212	7.29529	51.8751	167.62	273.609
temporal_lobe	1721.4	56.5222	265.562	158086	12.352	61.8614	201.857	19.0973	31.0901	23.7401	52.8103	7607.25	11.3041	446.766	152.628	206.728	265.283	4793.41	792.823	343.51	217.515	41.1421	68.7363	581.981	9.13031	25.5326	26.7036	14.6675	8.81147	2574.16	1436.28	6791.29	17.31	699.539	1216.58	157.096	93.2797	184.484	14.4688	12.5424	5143.53	33.0957	13.7084	25.3807	11.7588	6.31599	44.1791	190.369	314.807
grey_matter	1483.01	88.9531	750.925	207343	5.50739	46.6426	155.955	17.5855	15.5804	34.2149	82.5878	3977.39	7.62992	320.226	162.941	123.762	215.858	4385.7	298.428	332.922	188.878	40.5282	54.0194	316.544	5.63473	23.0912	43.0056	13.4282	6.33156	1930.27	476.816	3119.55	8.63901	642.505	1548.2	87.6766	71.3592	137.753	33.1411	33.4327	7360.2	31.0984	11.8449	24.6126	12.7909	4.1711	50.4123	128.01	468.391
nucleus_caudatus	1405.12	55.5247	270.301	118102	7.48267	45.672	180.91	10.5632	26.1302	17.3608	51.3627	6479.07	6.59218	469.409	230.803	170.005	409.799	4546.75	505.495	264.276	161.192	21.2465	8.21625	481.333	7.5106	21.0599	20.9149	10.7085	5.37232	1747.46	814.564	9542.07	5.80728	858.829	502.755	29.9535	81.0138	23.7724	9.45141	13.6502	6504.65	39.0657	16.8903	40.3927	18.9221	8.52871	52.8354	178.541	295.47
cerebellum	1311.86	115.169	370.416	265086	1.85654	54.3918	144.001	1.48869	1.04436	43.9924	83.0218	187.695	7.90221	94.4375	168.832	83.6578	300.221	3694.11	14.6582	209.848	164.018	28.911	12.2831	17.992	6.6748	29.0312	71.9919	3.38785	5.59166	2617.2	26.3455	632.843	2.29547	356.798	1673.67	27.8186	43.9295	56.7529	58.2492	21.0813	15919.4	13.4105	9.0876	21.5162	13.9558	2.34371	20.1647	81.6422	537.076
brain	946.483	35.1099	328.279	181820	3.87936	48.052	150.871	8.86712	13.3659	16.1912	37.1637	5468.96	6.19394	309.339	185.46	147.285	241.466	2417.69	795.661	178.06	152.958	23.9934	79.2499	312.696	8.18252	27.2533	71.9475	5.08555	4.04236	2547.85	1138.58	4435.24	18.7448	1034.68	976.1	76.1203	103.015	153.838	8.34552	4.79216	7440.49	13.9201	17.7342	20.1792	23.1784	10.3341	94.8977	254.767	121.303
parietal_lobe	920.071	54.7949	551.969	151068	11.1957	55.584	208.428	16.6456	19.2596	42.5881	74.3998	3941.63	7.34873	487.704	180.093	172.671	317.229	5142.25	521.76	300.756	220.067	49.567	58.6172	433.575	4.09359	18.0019	27.1015	15.018	6.31301	2762.77	897.409	6072.32	22.5394	609.476	1165.79	115.928	71.1693	149.564	16.0045	11.6149	6367.92	36.3491	16.3497	23.5751	18.4951	4.41417	39.2343	107.05	244.604
substantia_nigra	892.215	55.1418	180.235	49279.2	6.74781	53.4182	94.7034	5.16777	6.1541	7.8448	28.8728	2691.35	6.63363	262.071	117.397	152.405	212.573	4346.67	107.299	306.744	180.83	31.7641	8.0752	107.442	5.29836	21.5651	17.2665	6.60504	6.33329	977.768	214.361	3425.62	4.11572	613.737	833.75	34.9261	99.9113	23.9003	13.5013	18.9883	14904.2	72.7601	19.5007	72.4919	27.3163	23.3858	105.974	362.278	524.767
white_matter	882.415	53.3648	444.624	92318.2	3.71747	19.6118	77.3096	3.56923	7.224	10.2386	21.5337	1373	6.806	192.012	100.957	116.174	156.718	3265.31	96.7485	247.893	165.346	21.5327	13.248	115.356	5.67927	26.5042	32.9672	4.15064	5.63572	1154.49	176.007	1341.32	3.42595	352.537	677.322	39.5087	59.9405	34.0609	18.0536	13.7421	12420.9	40.1604	15.1088	58.5547	15.8993	14.7638	51.6521	225.422	629.835
hippocampus	871.302	48.9892	152.7	114201	4.82726	42.6534	219.263	10.7482	16.2166	21.2324	60.7179	2778.96	10.7482	465.605	113.328	203.763	291.144	4618.81	207.686	404.774	209.232	39.1838	34.5074	193.581	6.90148	18.8942	22.2884	17.6497	8.25915	1495.06	496.869	3798.45	14.9721	791.973	1919.21	89.1158	108.199	82.4406	17.3857	11.3516	8895.4	67.016	48.6875	39.8626	29.8687	12.6716	54.7593	403.039	762.368
thalamus	858.862	63.8875	109.04	83829.9	4.45129	37.5885	107.888	10.2558	9.57011	21.4814	33.4519	3552.17	6.78545	355.293	83.5987	129.127	164.462	4141.1	172.541	292.29	146.852	41.7219	17.8185	188.491	3.87093	16.6821	10.1544	12.0377	5.44935	653.499	375.129	4369.01	5.5698	418.696	964.944	62.4057	85.4074	71.2662	15.1361	25.5267	8606.39	67.3204	22.3103	47.1215	14.7031	13.3832	73.7357	311.398	850.788
dura_mater	363.546	20.8391	47.0349	34756.1	2.12093	29.0164	30.2462	3.64754	11.6533	4.88808	13.9368	1140.27	3.75107	87.0459	47.1367	81.4479	46.3752	2589.45	88.247	225.92	121.648	13.6249	11.8589	352.697	1.89995	19.8349	4.13106	3.0087	2.3441	697.203	436.729	955.797	1.76331	183.378	500.608	39.4125	32.8384	44.6517	6.53104	2.66982	21242.9	44.6832	43.3567	50.634	23.2261	10.3332	278.506	1199.29	2280.64
hypothalamus	326.013	24.496	96.6332	37489.6	2.70177	30.1697	126.533	9.09595	3.69241	5.91387	33.9522	1197.15	7.83512	178.497	107.44	105.909	298.185	1374.25	145.985	166.699	121.94	22.6948	30.53	79.1618	5.67371	26.3873	21.5241	6.124	5.40353	800.488	188.493	3280.8	2.52165	472.719	1063.78	97.9841	79.8822	105.279	5.76377	4.95324	6455.42	13.6889	25.3065	20.7135	30.7101	10.8071	94.9221	393.377	181.649
medulla_oblongata	233.498	8.66448	28.3893	18151.7	2.10048	14.2111	38.7932	2.52714	2.55996	2.55996	13.4562	627.256	2.42868	114.837	66.5261	64.7867	71.2522	2663.88	26.978	138.861	133.282	21.8581	2.4615	51.1664	4.1025	9.38652	6.00606	4.1025	3.7743	537.444	77.127	2202.76	1.93638	364.072	635.526	10.2398	42.9286	8.79576	4.66044	6.564	13758	68.4297	27.7329	51.2977	28.2252	26.2232	115.395	417.306	662.669
pituitary_gland	228.352	19.1513	156.221	626.27	1.04654	3.34872	35.668	0.504471	1.80837	0.212737	36.3522	321.989	6.43698	140.554	60.4849	106.463	71.3249	2596.19	20.2733	237.196	103.156	11.9058	16.8006	36.673	2.55054	20.481	4.5791	2.85184	5.87864	247.802	40.1324	95.7521	0.563647	312.032	842.933	51.151	33.6657	37.8329	3.17369	4.37621	7126.48	74.4302	16.2227	41.1609	6.96603	8.87995	19.7809	192.825	572.963
arachnoid_mater	172.71	12.3852	34.887	12581.4	1.12358	8.07321	26.3462	1.38951	7.89715	2.07284	12.3307	693.455	2.08045	59.6571	29.2516	64.123	35.787	2667.42	92.4627	172.247	164.32	14.1937	15.4025	143.909	0.954684	8.11812	6.13295	2.40201	1.13885	408.405	201.775	471.347	1.50667	220.166	399.836	33.2179	31.0844	30.1398	6.7158	1.95681	28053.6	80.6093	32.8204	61.2791	58.5146	12.6961	390.958	393.914	2878.1
[truncated: 24 more columns]

## Sheet: 5
sncRNA	hsa-miR-128-3p	hsa-miR-128-2-5p	hsa-miR-128-1-5p
occipital_lobe	2184.39	1.0997	16.265
frontal_lobe	1750.24	0.557281	9.84191
temporal_lobe	1721.4	0.548442	17.31
grey_matter	1483.01	0.636351	8.63901
nucleus_caudatus	1405.12	0.410866	5.80728
cerebellum	1311.86	0.728876	2.29547
brain	946.483	0.325997	18.7448
parietal_lobe	920.071	0.394563	22.5394
substantia_nigra	892.215	0.198185	4.11572
white_matter	882.415	0.344146	3.42595
hippocampus	871.302	0.263991	14.9721
thalamus	858.862	0.34272	5.5698
dura_mater	363.546	0.0475076	1.76331
hypothalamus	326.013	0.180118	2.52165
medulla_oblongata	233.498	0	1.93638
pituitary_gland	228.352	0.0345947	0.563647
arachnoid_mater	172.71	0.0326938	1.50667

## Sheet: 6
Target gene	Representative transcript	Gene name	3P-seq tags + 5	Conserved sites total	Conserved 8mer sites	Conserved 7mer-m8 sites	Conserved 7mer-A1 sites	Poorly conserved sites total	Poorly conserved 8mer sites	Poorly conserved 7mer-m8 sites	Poorly conserved 7mer-A1 sites	6mer sites	Representative miRNA	Predicted occupancy (low miRNA)	Predicted occupancy (high miRNA)	Predicted occupancy (transfected miRNA)	Cumulative weighted context++ score	Total context++ score	Aggregate PCT	Previous TargetScan publication(s)
SZRD1	ENST00000401089.3	SUZ RNA binding domain containing 1	137	4	4	0	0	0	0	0	0	0	hsa-miR-128-3p	0.1132	0.6757	2.2178	-1.43	-1.43	> 0.99	2007, 2009, 2011
PAIP2	ENST00000394795.2	poly(A) binding protein interacting protein 2	2034	2	1	1	0	0	0	0	0	0	hsa-miR-128-3p	0.0441	0.2786	1.0395	-0.98	-0.98	0.88	2011
NOVA1	ENST00000465357.2	neuro-oncological ventral antigen 1	5	2	0	0	2	0	0	0	0	4	hsa-miR-128-3p	0.0356	0.2509	1.435	-0.88	-0.88	0.9	2005, 2007, 2009, 2011
PRKX	ENST00000262848.5	protein kinase, X-linked	12	1	1	0	0	3	0	1	2	0	hsa-miR-128-3p	0.074	0.4484	1.7603	-0.83	-0.83	0.91	2005, 2007, 2009, 2011
PRKD1	ENST00000331968.5	protein kinase D1	75	2	0	2	0	0	0	0	0	1	hsa-miR-128-3p	0.0344	0.2384	1.2462	-0.8	-0.81	0.95	2005, 2007, 2009, 2011
CLPP	ENST00000596605.1	caseinolytic mitochondrial matrix peptidase proteolytic subunit	4038	1	1	0	0	0	0	0	0	0	hsa-miR-128-3p	0.0491	0.2763	0.7378	-0.75	-0.75	0.89	2009, 2011
DUSP18	ENST00000403268.1	dual specificity phosphatase 18	491	1	1	0	0	2	0	2	0	1	hsa-miR-128-3p	0.0279	0.1971	1.1162	-0.74	-0.77	< 0.1	NULL
PDIA5	ENST00000316218.7	protein disulfide isomerase family A, member 5	10871	1	1	0	0	0	0	0	0	0	hsa-miR-128-3p	0.0423	0.252	0.8104	-0.71	-0.71	0.74	2005, 2007, 2009, 2011
PLK2	ENST00000274289.3	polo-like kinase 2	689	3	1	0	2	0	0	0	0	0	hsa-miR-128-3p	0.0537	0.3405	1.3374	-0.7	-0.7	0.97	2005, 2007, 2009, 2011
STAB2	ENST00000388887.2	stabilin 2	5	1	0	0	1	1	0	0	1	1	hsa-miR-128-3p	0.0275	0.1933	1.0978	-0.7	-0.7	0.72	2009, 2011
SEC22A	ENST00000481965.2	SEC22 vesicle trafficking protein homolog A (S. cerevisiae)	294	2	2	0	0	2	0	0	2	1	hsa-miR-128-3p	0.027	0.1807	0.8284	-0.69	-1.08	0.84	2009, 2011
CASC3	ENST00000264645.7	cancer susceptibility candidate 3	493	1	1	0	0	1	0	1	0	1	hsa-miR-128-3p	0.0502	0.3171	1.2635	-0.67	-0.67	0.87	2005, 2007, 2009, 2011
GPATCH2L	ENST00000553588.1	G patch domain containing 2-like	96	1	1	0	0	3	0	2	1	1	hsa-miR-128-3p	0.0607	0.3719	1.4323	-0.66	-0.77	0.78	NULL
UBE2E2	ENST00000396703.1	ubiquitin-conjugating enzyme E2E 2	794	2	0	2	0	0	0	0	0	2	hsa-miR-128-3p	0.0311	0.2122	1.0362	-0.65	-0.72	0.95	2005, 2007, 2009, 2011
TMSB10	ENST00000233143.4	thymosin beta 10	49918	1	1	0	0	0	0	0	0	0	hsa-miR-128-3p	0.0194	0.1278	0.5198	-0.65	-0.65	0.61	2005, 2007, 2009, 2011
YWHAB	ENST00000353703.4	tyrosine 3-monooxygenase/tryptophan 5-monooxygenase activation protein, beta polypeptide	272	1	1	0	0	0	0	0	0	1	hsa-miR-128-3p	0.0559	0.3121	0.8933	-0.65	-0.68	0.82	2005, 2007, 2009, 2011
TMEM167A	ENST00000502346.1	transmembrane protein 167A	1029	1	1	0	0	0	0	0	0	2	hsa-miR-128-3p	0.0324	0.1984	0.6513	-0.65	-0.65	0.57	2009, 2011
VWC2L	ENST00000427124.1	von Willebrand factor C domain containing protein 2-like	5	1	1	0	0	2	0	1	1	2	hsa-miR-128-3p	0.0725	0.4332	1.5793	-0.65	-0.65	0.69	NULL
DCUN1D4	ENST00000334635.5	DCN1, defective in cullin neddylation 1, domain containing 4	1118	2	1	0	1	0	0	0	0	0	hsa-miR-128-3p	0.0736	0.4415	1.5977	-0.63	-0.66	0.91	2007, 2009, 2011
AK2	ENST00000467905.1	adenylate kinase 2	3125	1	1	0	0	3	0	3	0	0	hsa-miR-128-3p	0.0474	0.3177	1.5243	-0.61	-0.61	0.76	2011
APEX1	ENST00000557054.1	APEX nuclease (multifunctional DNA repair enzyme) 1	15798	1	1	0	0	0	0	0	0	0	hsa-miR-128-3p	0.0181	0.1228	0.5776	-0.61	-0.61	< 0.1	NULL
LBH	ENST00000406087.1	limb bud and heart development	1956	1	1	0	0	0	0	0	0	1	hsa-miR-128-3p	0.0431	0.2517	0.7566	-0.6	-0.62	0.91	2005, 2007, 2009, 2011
ST6GALNAC3	ENST00000328299.3	ST6 (alpha-N-acetyl-neuraminyl-2,3-beta-galactosyl-1,3)-N-acetylgalactosaminide alpha-2,6-sialyltransferase 3	41	2	0	0	2	3	1	0	2	1	hsa-miR-128-3p	0.0704	0.4668	2.1723	-0.59	-0.6	0.93	2007, 2009, 2011
H3F3C	ENST00000340398.3	H3 histone, family 3C	7	1	1	0	0	0	0	0	0	0	hsa-miR-128-3p	0.0526	0.2916	0.763	-0.59	-0.59	0.62	2007, 2009
BAG2	ENST00000370693.5	BCL2-associated athanogene 2	2237	1	1	0	0	4	0	1	3	0	hsa-miR-128-3p	0.0293	0.1894	0.7641	-0.59	-0.78	< 0.1	2005, 2007, 2009, 2011
PITHD1	ENST00000246151.4	PITH (C-terminal proteasome-interacting domain of thioredoxin-like) domain containing 1	718	1	1	0	0	0	0	0	0	0	hsa-miR-128-3p	0.0271	0.1705	0.602	-0.58	-0.58	0.44	2009, 2011
MIPOL1	ENST00000327441.7	mirror-image polydactyly 1	45	2	0	2	0	1	0	0	1	2	hsa-miR-128-3p	0.0385	0.2533	1.0568	-0.57	-0.74	0.86	2005, 2007, 2009, 2011
VEGFC	ENST00000280193.2	vascular endothelial growth factor C	267	1	1	0	0	0	0	0	0	1	hsa-miR-128-3p	0.0495	0.2871	0.889	-0.57	-0.57	0.92	2009, 2011
SFXN2	ENST00000369893.5	sideroflexin 2	547	2	1	0	1	0	0	0	0	1	hsa-miR-128-3p	0.064	0.3585	1.0542	-0.57	-0.57	0.89	2009, 2011
SNX12	ENST00000374274.3	sorting nexin 12	849	1	1	0	0	1	0	1	0	0	hsa-miR-128-3p	0.0775	0.3936	0.9489	-0.57	-0.57	0.86	NULL
MEGF11	ENST00000360698.4	multiple EGF-like-domains 11	7	1	0	1	0	0	0	0	0	1	hsa-miR-128-3p	0.0189	0.1363	0.8627	-0.57	-0.57	0.64	2011
POGLUT1	ENST00000295588.4	protein O-glucosyltransferase 1	262	1	1	0	0	1	1	0	0	2	hsa-miR-128-3p	0.0793	0.4371	1.3634	-0.56	-0.58	0.81	2007, 2009, 2011
BAZ2B	ENST00000392782.1	bromodomain adjacent to zinc finger domain, 2B	25	2	0	2	0	1	1	0	0	1	hsa-miR-128-3p	0.0548	0.3568	1.565	-0.56	-0.59	> 0.99	2011
TBC1D9B	ENST00000519746.1	TBC1 domain family, member 9B (with GRAM domain)	5042	2	0	2	0	0	0	0	0	1	hsa-miR-128-3p	0.0322	0.2179	1.0294	-0.55	-0.56	0.72	2007, 2009, 2011
KCNJ6	ENST00000609713.1	potassium inwardly-rectifying channel, subfamily J, member 6	5	2	0	0	2	4	0	4	0	1	hsa-miR-128-3p	0.0523	0.3685	2.1264	-0.55	-0.55	0.93	NULL
TTC39A	ENST00000530004.1	tetratricopeptide repeat domain 39A	174	1	1	0	0	0	0	0	0	0	hsa-miR-128-3p	0.0401	0.2365	0.7058	-0.54	-0.54	0.9	2007, 2009, 2011
FAM184A	ENST00000338891.7	family with sequence similarity 184, member A	167	1	1	0	0	0	0	0	0	0	hsa-miR-128-3p	0.0577	0.3144	0.8122	-0.54	-0.54	0.79	2005, 2007, 2009, 2011
YPEL3	ENST00000566134.1	yippee-like 3 (Drosophila)	330	1	1	0	0	0	0	0	0	0	hsa-miR-128-3p	0.013	0.0889	0.4318	-0.54	-0.54	0.75	2005, 2007, 2009, 2011
RND3	ENST00000375734.2	Rho family GTPase 3	574	1	1	0	0	1	0	1	0	0	hsa-miR-128-3p	0.0152	0.1076	0.6119	-0.54	-0.6	0.35	2005, 2007, 2009, 2011
UBE2NL	ENST00000370494.1	ubiquitin-conjugating enzyme E2N-like	5	1	1	0	0	0	0	0	0	0	hsa-miR-128-3p	0.0465	0.2766	0.9117	-0.53	-0.53	0.7	2011
C16orf52	ENST00000542527.2	chromosome 16 open reading frame 52	102	2	1	1	0	1	0	1	0	0	hsa-miR-128-3p	0.0417	0.2841	1.3718	-0.53	-0.62	0.9	2011
ZBTB37	ENST00000367701.5	zinc finger and BTB domain containing 37	213	3	2	1	0	8	1	2	5	3	hsa-miR-128-3p	0.1049	0.7303	3.9023	-0.53	-0.58	0.85	NULL
WEE1	ENST00000299613.6	WEE1 homolog (S. pombe)	331	1	0	1	0	1	1	0	0	0	hsa-miR-128-3p	0.0338	0.2266	1.0034	-0.52	-0.52	0.62	2005, 2007
ONECUT2	ENST00000491143.2	one cut homeobox 2	847	4	0	1	3	1	0	1	0	4	hsa-miR-128-3p	0.0568	0.3975	2.1784	-0.52	-0.54	> 0.99	2007, 2009, 2011
TCEANC2	ENST00000234827.1	transcription elongation factor A (SII) N-terminal and central domain containing 2	78	1	1	0	0	1	0	1	0	0	hsa-miR-128-3p	0.0472	0.2785	0.8853	-0.52	-0.56	0.64	2009, 2011
CDIP1	ENST00000564828.1	cell death-inducing p53 target 1	1857	1	1	0	0	0	0	0	0	0	hsa-miR-128-3p	0.0654	0.3569	1.0095	-0.51	-0.51	0.79	2005, 2007, 2009, 2011
SPG21	ENST00000204566.2	spastic paraplegia 21 (autosomal recessive, Mast syndrome)	227	1	0	1	0	1	0	1	0	0	hsa-miR-128-3p	0.0209	0.1448	0.744	-0.51	-0.51	0.35	2011
SH3BGRL2	ENST00000369838.4	SH3 domain binding glutamic acid-rich protein like 2	32	1	1	0	0	0	0	0	0	0	hsa-miR-128-3p	0.0364	0.221	0.7247	-0.51	-0.51	0.9	2005, 2007, 2009, 2011
H3F3B	ENST00000591890.1	H3 histone, family 3B (H3.3B)	336	1	1	0	0	1	0	1	0	0	hsa-miR-128-3p	0.0611	0.3155	0.7648	-0.51	-0.7	0.89	2005, 2007, 2009, 2011
GRIN2D	ENST00000263269.3	glutamate receptor, ionotropic, N-methyl D-aspartate 2D	5	4	0	1	3	3	0	0	3	1	hsa-miR-128-3p	0.0395	0.2815	1.6556	-0.51	-0.51	0.98	2009, 2011
PHB	ENST00000300408.3	prohibitin	759	1	1	0	0	0	0	0	0	1	hsa-miR-128-3p	0.0601	0.3251	0.838	-0.5	-0.5	0.85	2005, 2007, 2009, 2011
GMPS	ENST00000496455.2	guanine monphosphate synthase	867	1	0	0	1	2	0	2	0	1	hsa-miR-128-3p	0.0439	0.3042	1.5951	-0.49	-0.53	0.77	NULL
RAB20	ENST00000267328.3	RAB20, member RAS oncogene family	119	1	1	0	0	0	0	0	0	1	hsa-miR-128-3p	0.0228	0.1501	0.6389	-0.49	-0.49	0.56	2009, 2011
ZNF385D	ENST00000281523.2	zinc finger protein 385D	5	1	1	0	0	0	0	0	0	1	hsa-miR-128-3p	0.0708	0.3839	1.0824	-0.48	-0.48	0.82	NULL
LAPTM4B	ENST00000445593.2	lysosomal protein transmembrane 4 beta	11776	1	1	0	0	0	0	0	0	0	hsa-miR-128-3p	0.0275	0.1826	0.8127	-0.48	-0.48	0.25	2011
MOB1B	ENST00000309395.2	MOB kinase activator 1B	54	2	0	1	1	2	0	2	0	1	hsa-miR-128-3p	0.0245	0.1771	1.1452	-0.48	-0.48	0.68	2005, 2007, 2009, 2011
BEND4	ENST00000504360.1	BEN domain containing 4	187	2	1	0	1	3	0	3	0	1	hsa-miR-128-3p	0.0687	0.4357	1.8082	-0.48	-0.48	0.96	2009, 2011
ORC5	ENST00000297431.4	origin recognition complex, subunit 5	407	1	1	0	0	0	0	0	0	0	hsa-miR-128-3p	0.0278	0.1778	0.688	-0.47	-0.47	0.59	2005, 2007, 2009, 2011
CA10	ENST00000570565.1	carbonic anhydrase X	5	2	0	1	1	0	0	0	0	0	hsa-miR-128-3p	0.0324	0.2185	0.9906	-0.47	-0.47	0.73	2005, 2007, 2011
SEC61A1	ENST00000243253.3	Sec61 alpha 1 subunit (S. cerevisiae)	2966	1	0	1	0	2	0	1	1	1	hsa-miR-128-3p	0.0303	0.2096	1.0765	-0.46	-0.47	0.77	2005, 2007, 2009, 2011
NEK2	ENST00000366999.4	NIMA-related kinase 2	72	1	1	0	0	0	0	0	0	0	hsa-miR-128-3p	0.0249	0.1594	0.5953	-0.46	-0.46	0.16	2005, 2007, 2009, 2011
ECE1	ENST00000415912.2	endothelin converting enzyme 1	1166	1	0	1	0	1	0	1	0	1	hsa-miR-128-3p	0.0306	0.2053	0.9464	-0.46	-0.46	0.71	2009, 2011
SNAP25	ENST00000254976.2	synaptosomal-associated protein, 25kDa	54	2	0	0	2	1	1	0	0	1	hsa-miR-128-3p	0.0159	0.1139	0.6805	-0.46	-0.61	0.96	2005, 2007, 2009, 2011
VANGL1	ENST00000355485.2	VANGL planar cell polarity protein 1	721	3	1	1	1	1	1	0	0	0	hsa-miR-128-3p	0.0713	0.4195	1.4034	-0.46	-0.64	0.95	2007, 2009, 2011
GALNT7	ENST00000265000.4	UDP-N-acetyl-alpha-D-galactosamine:polypeptide N-acetylgalactosaminyltransferase 7 (GalNAc-T7)	953	1	0	0	1	1	0	0	1	1	hsa-miR-128-3p	0.0224	0.16	0.9514	-0.46	-0.46	0.57	2005, 2007, 2009, 2011
MIER2	ENST00000264819.4	mesoderm induction early response 1, family member 2	137	1	1	0	0	0	0	0	0	0	hsa-miR-128-3p	0.0567	0.3162	0.8901	-0.45	-0.45	0.89	2007, 2009, 2011
GTF2A2	ENST00000396060.2	general transcription factor IIA, 2, 12kDa	1068	1	0	1	0	0	0	0	0	0	hsa-miR-128-3p	0.0169	0.1131	0.4921	-0.45	-0.45	0.66	2005, 2007, 2011
MOSPD3	ENST00000393950.2	motile sperm domain containing 3	106	1	1	0	0	0	0	0	0	0	hsa-miR-128-3p	0.0223	0.1441	0.5543	-0.45	-0.45	0.74	2005, 2007, 2009, 2011
MINPP1	ENST00000371994.4	multiple inositol-polyphosphate phosphatase 1	1079	1	1	0	0	0	0	0	0	0	hsa-miR-128-3p	0.0331	0.2096	0.7904	-0.44	-0.44	< 0.1	NULL
CASP8	ENST00000392259.2	caspase 8, apoptosis-related cysteine peptidase	64	1	1	0	0	1	0	1	0	1	hsa-miR-128-3p	0.0271	0.1841	0.8894	-0.44	-0.44	< 0.1	NULL
PHGDH	ENST00000369409.4	phosphoglycerate dehydrogenase	13089	1	1	0	0	0	0	0	0	0	hsa-miR-128-3p	0.0169	0.1152	0.5474	-0.44	-0.44	< 0.1	2009, 2011
EML1	ENST00000262233.6	echinoderm microtubule associated protein like 1	371	1	1	0	0	0	0	0	0	2	hsa-miR-128-3p	0.0571	0.3233	0.9801	-0.44	-0.44	0.87	2009, 2011
NXT2	ENST00000372106.1	nuclear transport factor 2-like export factor 2	390	1	1	0	0	0	0	0	0	0	hsa-miR-128-3p	0.0527	0.2986	0.8643	-0.44	-0.44	0.79	2005, 2007, 2009, 2011
GLTP	ENST00000318348.4	glycolipid transfer protein	5	1	1	0	0	0	0	0	0	0	hsa-miR-128-3p	0.0735	0.3698	0.8172	-0.43	-0.43	0.9	2005, 2007, 2009, 2011
UBE2N	ENST00000550657.1	ubiquitin-conjugating enzyme E2N	321	1	1	0	0	0	0	0	0	1	hsa-miR-128-3p	0.0547	0.308	0.8813	-0.43	-0.46	0.92	2005, 2007, 2009, 2005, 2007, 2009, 2011
NHS	ENST00000380060.3	Nance-Horan syndrome (congenital cataracts and dental anomalies)	72	1	1	0	0	1	0	1	0	1	hsa-miR-128-3p	0.0593	0.3734	1.5542	-0.43	-0.43	0.81	2005, 2007, 2009, 2011
CABLES2	ENST00000279101.5	Cdk5 and Abl enzyme substrate 2	450	2	1	1	0	0	0	0	0	1	hsa-miR-128-3p	0.082	0.4465	1.2816	-0.42	-0.43	0.94	2005, 2007, 2009, 2011
RNF38	ENST00000259605.6	ring finger protein 38	348	2	0	1	1	1	0	0	1	1	hsa-miR-128-3p	0.0208	0.1471	0.8374	-0.42	-0.43	0.86	2005, 2007, 2009, 2011
AKIRIN1	ENST00000432648.3	akirin 1	798	3	0	0	3	0	0	0	0	0	hsa-miR-128-3p	0.0299	0.2074	1.0648	-0.42	-0.47	0.97	2007
CCDC71	ENST00000321895.6	coiled-coil domain containing 71	64	1	1	0	0	1	1	0	0	0	hsa-miR-128-3p	0.0142	0.096	0.4396	-0.42	-0.55	0.91	2007, 2009, 2011
PHF6	ENST00000332070.3	PHD finger protein 6	630	3	0	3	0	0	0	0	0	0	hsa-miR-128-3p	0.0318	0.2227	1.2102	-0.42	-0.42	0.39	2005, 2007, 2011
IGLON5	ENST00000270642.8	IgLON family member 5	5	1	1	0	0	2	1	0	1	0	hsa-miR-128-3p	0.0414	0.2526	0.8831	-0.42	-0.65	0.94	2009, 2011
EFR3A	ENST00000254624.5	EFR3 homolog A (S. cerevisiae)	372	2	0	2	0	1	0	0	1	1	hsa-miR-128-3p	0.0286	0.199	1.0851	-0.42	-0.57	0.73	2005, 2007, 2009, 2011
G6PC3	ENST00000269097.4	glucose 6 phosphatase, catalytic, 3	429	1	1	0	0	0	0	0	0	0	hsa-miR-128-3p	0.018	0.1198	0.5209	-0.42	-0.42	0.54	2011
BLOC1S5	ENST00000397457.2	biogenesis of lysosomal organelles complex-1, subunit 5, muted	187	1	1	0	0	2	0	2	0	1	hsa-miR-128-3p	0.0368	0.2315	0.8709	-0.42	-0.46	0.76	2009, 2011
PPP1CC	ENST00000335007.5	protein phosphatase 1, catalytic subunit, gamma isozyme	3739	1	1	0	0	0	0	0	0	0	hsa-miR-128-3p	0.0584	0.3136	0.7708	-0.42	-0.42	0.81	2005, 2007, 2009, 2011
CXADR	ENST00000356275.6	coxsackie virus and adenovirus receptor	56	1	1	0	0	0	0	0	0	0	hsa-miR-128-3p	0.0599	0.3268	0.8679	-0.41	-0.41	0.87	2011
PPP4C	ENST00000279387.7	protein phosphatase 4, catalytic subunit	59	1	1	0	0	0	0	0	0	0	hsa-miR-128-3p	0.0406	0.2413	0.7513	-0.41	-0.41	0.76	2005, 2007, 2009, 2011
NREP	ENST00000379671.3	neuronal regeneration related protein	409	1	1	0	0	0	0	0	0	0	hsa-miR-128-3p	0.0306	0.1851	0.5856	-0.41	-0.47	0.83	2005, 2007, 2009, 2011
SH2D3C	ENST00000373277.4	SH2 domain containing 3C	5	1	1	0	0	0	0	0	0	0	hsa-miR-128-3p	0.0313	0.2056	0.8686	-0.41	-0.41	0.53	2005, 2007, 2009, 2011
VANGL2	ENST00000368061.2	VANGL planar cell polarity protein 2	560	1	1	0	0	1	0	1	0	1	hsa-miR-128-3p	0.0701	0.404	1.3734	-0.41	-0.41	0.88	2007, 2009, 2011
POGZ	ENST00000392723.1	pogo transposable element with ZNF domain	170	1	0	1	0	0	0	0	0	0	hsa-miR-128-3p	0.0375	0.246	1.0818	-0.41	-0.41	0.69	2009, 2011
TMX1	ENST00000457354.2	thioredoxin-related transmembrane protein 1	3176	2	0	1	1	2	0	1	1	1	hsa-miR-128-3p	0.0154	0.1078	0.5827	-0.4	-0.45	0.93	2007, 2009, 2011
RNF182	ENST00000488300.1	ring finger protein 182	1122	1	1	0	0	0	0	0	0	1	hsa-miR-128-3p	0.0261	0.1673	0.6581	-0.4	-0.48	0.48	2009, 2011
PLAGL1	ENST00000360537.2	pleiomorphic adenoma gene-like 1	40	1	0	1	0	0	0	0	0	0	hsa-miR-128-3p	0.0244	0.1686	0.8633	-0.4	-0.4	0.12	2011
RYBP	ENST00000477973.2	RING1 and YY1 binding protein	342	2	1	1	0	1	1	0	0	2	hsa-miR-128-3p	0.0473	0.2959	1.124	-0.4	-0.46	0.94	2005, 2007, 2009, 2011
MDN1	ENST00000369393.3	MDN1, midasin homolog (yeast)	42	1	1	0	0	0	0	0	0	2	hsa-miR-128-3p	0.0653	0.3873	1.4256	-0.4	-0.4	0.9	NULL
ISL1	ENST00000230658.7	ISL LIM homeobox 1	67	1	1	0	0	0	0	0	0	0	hsa-miR-128-3p	0.0407	0.2389	0.7019	-0.4	-0.4	0.82	2005, 2007, 2009, 2011
FNDC4	ENST00000264703.3	fibronectin type III domain containing 4	418	1	1	0	0	0	0	0	0	0	hsa-miR-128-3p	0.0273	0.174	0.657	-0.4	-0.4	0.54	2009, 2011
CCDC92	ENST00000238156.3	coiled-coil domain containing 92	105	1	1	0	0	1	0	1	0	0	hsa-miR-128-3p	0.0189	0.1258	0.5484	-0.4	-0.42	0.9	2007, 2009, 2011
RGS17	ENST00000367225.2	regulator of G-protein signaling 17	11	1	0	0	1	1	0	0	1	2	hsa-miR-128-3p	0.0257	0.1824	1.0596	-0.4	-0.45	0.78	2009, 2011
GATA6	ENST00000269216.3	GATA binding protein 6	691	1	1	0	0	1	0	1	0	2	hsa-miR-128-3p	0.0469	0.2723	0.8189	-0.4	-0.42	0.91	2009, 2011
KCNK10	ENST00000340700.5	potassium channel, subfamily K, member 10	5	2	0	2	0	0	0	0	0	0	hsa-miR-128-3p	0.0228	0.1566	0.7725	-0.4	-0.4	0.97	2005, 2007, 2009, 2011
DIRAS1	ENST00000323469.4	DIRAS family, GTP-binding RAS-like 1	49	1	1	0	0	0	0	0	0	1	hsa-miR-128-3p	0.0441	0.2583	0.7849	-0.4	-0.4	0.87	2005, 2007, 2009, 2011
XCR1	ENST00000309285.3	chemokine (C motif) receptor 1	5	1	1	0	0	2	0	2	0	0	hsa-miR-128-3p	0.0289	0.2017	1.0823	-0.4	-0.4	< 0.1	NULL
CABP1	ENST00000453000.1	calcium binding protein 1	13	1	1	0	0	0	0	0	0	0	hsa-miR-128-3p	0.0392	0.2317	0.6902	-0.39	-0.39	0.72	2005, 2007, 2009, 2011
THAP11	ENST00000303596.1	THAP domain containing 11	1536	1	0	1	0	0	0	0	0	0	hsa-miR-128-3p	0.0166	0.1124	0.5193	-0.39	-0.39	0.4	2009, 2011
RGL2	ENST00000497454.1	ral guanine nucleotide dissociation stimulator-like 2	150	1	1	0	0	0	0	0	0	1	hsa-miR-128-3p	0.0244	0.1564	0.595	-0.39	-0.43	0.56	2011
ALDH4A1	ENST00000375341.3	aldehyde dehydrogenase 4 family, member A1	520	1	1	0	0	2	0	1	1	0	hsa-miR-128-3p	0.0267	0.1831	0.9343	-0.39	-0.39	0.64	2009, 2011
SEC24A	ENST00000398844.2	SEC24 family, member A (S. cerevisiae)	679	1	1	0	0	0	0	0	0	0	hsa-miR-128-3p	0.0445	0.2623	0.8222	-0.39	-0.39	0.73	2007, 2009, 2011
TFEB	ENST00000230323.4	transcription factor EB	5	1	0	1	0	1	0	1	0	0	hsa-miR-128-3p	0.0124	0.0879	0.4947	-0.39	-0.39	0.48	2005, 2007, 2011
RAP1B	ENST00000250559.9	RAP1B, member of RAS oncogene family	3599	1	1	0	0	0	0	0	0	1	hsa-miR-128-3p	0.0427	0.2613	0.9193	-0.39	-0.39	0.68	2005, 2007, 2009, 2011
F3	ENST00000334047.7	coagulation factor III (thromboplastin, tissue factor)	13568	1	1	0	0	1	0	1	0	0	hsa-miR-128-3p	0.009	0.063	0.3458	-0.39	-0.42	0.46	2009, 2011
SLC35F3	ENST00000366618.3	solute carrier family 35, member F3	5	1	1	0	0	0	0	0	0	0	hsa-miR-128-3p	0.04	0.2379	0.743	-0.38	-0.38	0.75	2009, 2011
ARRDC4	ENST00000268042.6	arrestin domain containing 4	10	2	0	1	1	1	0	1	0	0	hsa-miR-128-3p	0.0203	0.1438	0.8347	-0.38	-0.38	0.61	2005, 2007, 2009, 2011
FAM84B	ENST00000304916.3	family with sequence similarity 84, member B	45	2	0	1	1	0	0	0	0	3	hsa-miR-128-3p	0.0365	0.2527	1.3277	-0.38	-0.38	0.9	2007, 2009, 2011
CYP39A1	ENST00000275016.2	cytochrome P450, family 39, subfamily A, polypeptide 1	152	1	1	0	0	0	0	0	0	0	hsa-miR-128-3p	0.0145	0.0981	0.453	-0.38	-0.38	< 0.1	2007, 2009, 2011
SP1	ENST00000426431.2	Sp1 transcription factor	402	2	1	1	0	0	0	0	0	2	hsa-miR-128-3p	0.0428	0.2697	1.064	-0.38	-0.43	0.85	2005, 2007, 2009, 2011
BMI1	ENST00000376663.3	BMI1 polycomb ring finger oncogene	200	1	1	0	0	0	0	0	0	0	hsa-miR-128-3p	0.0628	0.3283	0.7811	-0.38	-0.4	0.82	2007, 2009, 2011
PDE7B	ENST00000308191.6	phosphodiesterase 7B	148	1	1	0	0	1	0	0	1	2	hsa-miR-128-3p	0.0246	0.1592	0.6299	-0.38	-0.45	0.91	2005, 2007, 2009, 2011
NEUROD6	ENST00000297142.3	neuronal differentiation 6	5	1	1	0	0	0	0	0	0	0	hsa-miR-128-3p	0.0268	0.1696	0.6092	-0.38	-0.38	0.67	2005, 2007, 2009, 2011
PNRC2	ENST00000334351.7	proline-rich nuclear receptor coactivator 2	100	1	1	0	0	0	0	0	0	0	hsa-miR-128-3p	0.0113	0.0778	0.3841	-0.37	-0.37	0.71	2009, 2011
RCAN2	ENST00000330430.6	regulator of calcineurin 2	32	2	1	0	1	0	0	0	0	0	hsa-miR-128-3p	0.0347	0.2266	0.9256	-0.37	-0.44	0.82	2007, 2009, 2011
SLC6A1	ENST00000287766.4	solute carrier family 6 (neurotransmitter transporter), member 1	5	3	0	1	2	1	0	0	1	1	hsa-miR-128-3p	0.0276	0.1926	1.0211	-0.37	-0.37	0.95	2005, 2007, 2009, 2011
PDLIM2	ENST00000409141.1	PDZ and LIM domain 2 (mystique)	426	1	0	1	0	1	0	0	1	1	hsa-miR-128-3p	0.0087	0.063	0.3946	-0.37	-0.37	0.2	2011
RPS6KA5	ENST00000261991.3	ribosomal protein S6 kinase, 90kDa, polypeptide 5	64	3	0	2	1	1	0	0	1	1	hsa-miR-128-3p	0.0306	0.2096	1.0324	-0.37	-0.75	0.98	2005, 2007, 2009, 2011
SREK1	ENST00000334121.6	splicing regulatory glutamine/lysine-rich protein 1	316	2	0	1	1	0	0	0	0	2	hsa-miR-128-3p	0.0212	0.1462	0.736	-0.37	-0.42	0.76	2005, 2007
WNK1	ENST00000315939.6	WNK lysine deficient protein kinase 1	950	1	1	0	0	0	0	0	0	0	hsa-miR-128-3p	0.0418	0.2497	0.8093	-0.36	-0.36	0.82	2009, 2011
NGFR	ENST00000172229.3	nerve growth factor receptor	5	1	1	0	0	1	0	0	1	0	hsa-miR-128-3p	0.0637	0.3527	1.0348	-0.36	-0.36	0.88	2005, 2007, 2009, 2011
BTG2	ENST00000290551.4	BTG family, member 2	758	2	0	1	1	0	0	0	0	0	hsa-miR-128-3p	0.0239	0.1667	0.8847	-0.36	-0.36	0.8	2005, 2007, 2009, 2011
RP1-170O19.20	ENST00000470747.4	Uncharacterized protein	151	1	0	1	0	0	0	0	0	0	hsa-miR-128-3p	0.0182	0.1207	0.5199	-0.36	-0.37	0.6	NULL
MSANTD3-TMEFF1	ENST00000502978.1	MSANTD3-TMEFF1 readthrough	234	1	0	1	0	0	0	0	0	0	hsa-miR-128-3p	0.0213	0.1435	0.6555	-0.36	-0.36	0.55	2011
SRPK2	ENST00000393651.3	SRSF protein kinase 2	381	1	1	0	0	1	1	0	0	0	hsa-miR-128-3p	0.0238	0.1629	0.7833	-0.36	-0.38	0.64	2009, 2011
NRBF2	ENST00000277746.6	nuclear receptor binding factor 2	11	1	1	0	0	0	0	0	0	1	hsa-miR-128-3p	0.0293	0.1832	0.6436	-0.35	-0.35	0.61	2005, 2007, 2009, 2011
[truncated: 1,091 more rows]

## Sheet: 7
Enrichment FDR	nGenes	Pathway Genes	Fold Enrichment	Pathway	URL	Genes
[truncated: 17 more rows]

[truncated: 9 more sheets: 8, 9, 10, 11, 12, 13, 14, 15, 16]
